# Supplementary material for: Mre11-Rad50 oligomerization promotes DNA double-strand break repair
Source: Nat Commun. 2022 May 2;13:2374. doi: 10.1038/s41467-022-29841-0 (PMC9061753; doi:10.1038/s41467-022-29841-0)
Supplement: Supplementary file 4 — Supplementary Software [file 41467_2022_29841_MOESM4_ESM.zip]

Archive with 1 entries (1 files):
- Exemplary mass photometry Python code.py
