# Supplementary material for: Mre11-Rad50 oligomerization promotes DNA double-strand break repair
Source: Nat Commun. 2022 May 2;13:2374. doi: 10.1038/s41467-022-29841-0 (PMC9061753; doi:10.1038/s41467-022-29841-0)
Supplement: Supplementary file 4 — Supplementary Software [file 41467_2022_29841_MOESM4_ESM.zip › Exemplary mass photometry Python code.py]

import pandas as pd
import matplotlib.pyplot as plt
import numpy as np

#SET THE PARAMETERS FOR THE CALCULATION
lower_limit_of_events = -500
x_zoom_max = 700
limit_DNA_plus = 225
limit_Rad_50 = 375
limit_monomer = 700
limit_dimer = 1100


#LOADING DATA FILE, CHOOSING COLUMN OF INTEREST
data = pd.read_csv ("eventsfitted.csv")
data['masses_kDa'] = data['masses_kDa']

upper_limit_of_events = round(data['masses_kDa'].max(), -3)   
data = data[(data.masses_kDa > lower_limit_of_events) & (data.masses_kDa < upper_limit_of_events)]
limit_rest = upper_limit_of_events

masses = data['masses_kDa'] #chooses specific column of interest

#CONVERTING HISTOGRAM INFORMATION INTO DATAFRAME WITH MASS_KDA AND COUNTS
q = list(np.arange(-495,upper_limit_of_events,10)) #creates a list from -495 to 1495 with steps of 10
counts, bins, plot = plt.hist(masses, bins = q)
plt.xlim (-500, 1500)
#plt.clf() #erases the initial histogram
bins = bins[:-1] #removes last bin since there are more bins than counts
dataset = pd.DataFrame({'mass_kDa': bins, 'counts': counts}, columns=['mass_kDa', 'counts'])

#SLICING DATAFRAME AND GETTING INFORMATION OF UNBINDING EVENTS
unbinding_events = dataset.loc[(dataset['mass_kDa'] < 0), ["mass_kDa","counts"]]
unbinding_events['mass_kDa']=unbinding_events['mass_kDa']*-1 #turns negative mass_kDa into positive
unbinding_events = unbinding_events.sort_values (by=['mass_kDa'], ascending=True) #resorting data from lower mass to bigger
unbinding_events = unbinding_events.reset_index(drop=True) #reindexing data
unbinding = unbinding_events.rename(columns={"counts": "unbinding"})

#SLICING DATAFRAME AND GETTING INFORMATION OF BINDING EVENTS
binding_events = dataset.loc[(dataset['mass_kDa'] > 0), ["mass_kDa","counts"]]
binding = binding_events.rename(columns={"counts": "binding"})
binding = binding.reset_index(drop=True)

#PLOTTING BINDING EVENTS
ax = binding.plot(0,1) 

#ZOOMING THE GRAPH AT X AXIS
plt.xlim (0, x_zoom_max)
plt.axvline(x=298, ymin=0, ymax=1000, color='red') #assigns center of the peak (custom x)

#SLICING DATA DEPENDING ON GIVEN LIMITS
DNA_plus = binding.loc[(binding['mass_kDa'] < limit_DNA_plus), ["mass_kDa","binding"]]
products0 = binding.loc[(binding['mass_kDa'] > limit_DNA_plus), ["mass_kDa","binding"]]

Rad_50 = products0.loc[(products0['mass_kDa'] < limit_Rad_50), ["mass_kDa","binding"]]
products1 = binding.loc[(binding['mass_kDa'] > limit_Rad_50), ["mass_kDa","binding"]]

monomer = products1.loc[(products1['mass_kDa'] < limit_monomer), ["mass_kDa","binding"]]
products2 = binding.loc[(binding['mass_kDa'] > limit_monomer), ["mass_kDa","binding"]]

dimer = products2.loc[(products2['mass_kDa'] < limit_dimer), ["mass_kDa","binding"]]
products3 = binding.loc[(binding['mass_kDa'] > limit_dimer), ["mass_kDa", "binding"]]

rest = products3.loc[(products3['mass_kDa'] < limit_rest), ["mass_kDa", "binding"]]

# #CALCULATING THE COUNT OF PRODUCTS FROM EVENT COUNT
DNA_plus_sum = DNA_plus["binding"].sum()
Rad_50_dimer_sum = Rad_50["binding"].sum()
monomer_sum = monomer["binding"].sum()
dimer_sum = dimer["binding"].sum()
rest_sum = rest["binding"].sum()

event_sum = DNA_plus_sum+Rad_50_dimer_sum+monomer_sum+dimer_sum+rest_sum

probability_DNA_plus = DNA_plus_sum/event_sum
probability_Rad_50 = Rad_50_dimer_sum/event_sum
probability_monomer = monomer_sum/event_sum
probability_dimer = dimer_sum/event_sum
probability_rest = rest_sum/event_sum


binding_numbers = pd.DataFrame({'Uncomplexed_proteins_DNA': [probability_DNA_plus], 'Rad_50_dimer': [probability_Rad_50], 'Monomer': [probability_monomer], 'Dimer': [probability_dimer], 'Oligomer': [probability_rest]})
sum_numbers = pd.DataFrame({'Uncomplexed_proteins_DNA': [DNA_plus_sum], 'Rad_50_dimer': [Rad_50_dimer_sum], 'Monomer': [monomer_sum], 'Dimer': [dimer_sum], 'Oligomer': [rest_sum]})
binding_numbers = binding_numbers.append(sum_numbers)

binding['probability'] = binding['binding']/event_sum
