# Supplementary material for: Mre11-Rad50 oligomerization promotes DNA double-strand break repair
Source: Nat Commun. 2022 May 2;13:2374. doi: 10.1038/s41467-022-29841-0 (PMC9061753; doi:10.1038/s41467-022-29841-0)
Supplement: Supplementary file 6 — Source Data [file 41467_2022_29841_MOESM6_ESM.xlsx]

## Sheet: Main & Supplementary Fig. 1
Main Fig. 1c																		Fig. 1c, Suppl. Fig. 1g				Suppl. Fig. 1g					Suppl. Fig. 1g
			DNA binding (%)
MR concentration (nM)			Linear DNA					Streptavidin-blocked DNA				Relaxed circular DNA
0			0	0	0			0	0	0		0	0	0	0
1			3.06621	0.339419	-0.438153			0.587971	14.3219	3.6946		-3.33835	9.7455	6.37147	11.2191
10			5.1239	1.08377	10.7152			6.58606	17.3115	13.4449		-4.17256	15.5413	10.6583	20.615
50			23.2722	1.57991	13.3599	22.299		17.4635	26.1755	8.66465		41.3046	20.1183	21.7863	29.678
75			30.0669		42.392	37.4495		65.4073	21.6304	52.9213		57.8668	28.1769		62.9763
100			69.6022	48.6112	66.7247	63.934		73.5205	73.3261	36.4101			70.4067	61.3088	30.4023
200			98.9432	89.492		93.7086		86.7088	88.918	80.5668		100	94.3777	89.2057
400			100	100	100	100		100	86.2562	100		100	100	100	100
Main Fig. 1d
Main Fig. 1e
			20 bp	31 bp	70 bp	100 bp	197 bp
		KD (nM)	20.5	14.03	7.787	6.248	4.948
			22.96	13.92	6.135	7.406	4.099
			18.57	12.6	6.421	7.768	5.939
			22.55	12.72
Comment: KD = MR conc. (nM) where 50 % DNA bound, retrieved from sigmoidal fits of raw data that is listed at Suppl. Fig. 2a
Suppl. Fig. 1a
Suppl. Fig. 1c
KCl concen-tration (mM)	MR head domain diameter at longest axis (nm)
40	76.08	22.38	47.97	39.76	51.66	56.54	18.1	64.36	26.58	14.9	65.53	44.76	37.59	54.4	60.88	46.19	67.64	42.91	26.33	21.39	36.35	50.47	44.91	40.34	31.78	33.07	41.23	41.27	42.46	30.61	46.54	62.82	37.84	19.74	41.13	34.55	18.1	29.62	29.62	35.21	47.97	31.95	53.11	43.72	42.04	51.01	94.93	14.81	51.43
60	40.8	40.8	40.8	61.2	91.8	25.5	40.8	51	30.6	61.2	30.6	51	51	51	30.6	61.2	51	30.6	40.8	40.8	51	51	40.8	40.8	51	51	61.2	61.2	61.2	20.4	40.8	40.8	30.6
120	22.38	22.07	24.68	27.24	21.45	16.54	31.04	39.01	71.44	22.07	24.29	32.41	13.16	19.81	26.02	116.3	24.46	21.39	24.46	23.96	31.95	21.45	20.62	17.73	42.04	34.12	21.22	20.61	32.2	35.16
150	21.95	9.59	20.35	15.61	23.03	15.61	41.62	29.16	26.53	11.98	29.62	8.86	31.78	26.33	17.18	26.58	29.8	27.58	28.02	36.35	20.35	20.62	10.01	74.7	16.78	41.27	17.18	33.92	21.64	22.38	13.16	27.97	24.46	32.95	21.07	80.23	31.22	28.31	22.86	36.53	23.56	33.56	34.59	27.97	28.73	27.97	27.24	21.95	35.93
200	14.86	17.39	30.68	21.02	12.84	15.7	14.75	12.37	16.33	21.02	10.51	27.66	15.7	17.73	26.37	15.7	93.91	18.16	23.06	20.9	13.29	19.15	28.95	28.2	31.5	48.67	13.61	17.15	13.04	22.8	15.91	18.44	11.66	25.08	21.02	30.77	12.84	9.22
260	13.11	9.38	10.75	10.38	8.31	10.61	13.66	9.57	11.78	10.75
150 mM NaCl for (iv)	31.04	38.83	26.53	26.53	39.01	21.45	15.17	22.86	40.87	112.32	16.45	28.73	39.76	35.21	37.59	45.51	34.9	23.56	22.07	20.02	30.34	33.32	33.07	31.78	46.6	77.12	25.12	30.91	49.56	11.21	14.86	15.7	18.44	89.6	50.09	17	32.67	35.87	63.93	86.53	30.91	16.13	49.07	25.08	15.91	14.04	28.71	32.59	28.95
Comment: some numbers are the same because indeed equal diameters were measured
[truncated: 55 more columns]

## Sheet: Main Fig. 1f
Main Fig. 1f
Mass photometry
Mass List / kDa	MR wt
-DNA	20 bp	50 bp	73 bp	106 bp	197 bp
334.58	134.732	91.12	633.068	202.883	499.823
221.2	74.4189	453.89	180.348	-59.2002	90.4118
283.91	57.9086	109.61	505.031	128.476	116.93
414.68	129.794	482.8	145.513	107.582	512.98
120.7	122.051	453.65	537.63	77.9531	492.254
332.25	474.359	64.69	467.523	89.8557	108.543
127.63	114.262	86.57	105.298	90.1251	407.744
114.33	140.591	543.83	473.709	184.552	140.307
88.61	84.3443	470.43	454.111	188.783	85.5286
156.64	90.8008	86.65	496.943	192.862	-91.4129
152.2	640.03	95.33	502.649	-85.8343	235.718
145.55	442.054	94.7	156.658	137.555	108.019
50.84	148.996	537.36	223.869	114.318	485.621
62.03	117.441	513.24	500.935	54.8245	-143.486
115.72	124.289	490.56	494.216	100.647	162.014
79.59	158.717	532.26	182.987	96.4808	-102.299
66.97	136.341	-79.67	503.034	259.084	552.431
185.65	72.4201	-82.72	507.049	559.195	122.377
105.37	169.227	485.65	526.063	61.4993	119.641
162.74	63.3688	460.79	165.91	104.224	132.782
81.84	134.266	484.56	464.41	-67.4339	111.217
90.35	88.102	141.29	443.526	145.481	-112.279
458.18	86.0326	86.1	478.001	80.109	107.849
334.12	481.791	541.75	391.547	-127.032	82.433
132.04	85.8483	83.99	530.949	72.4612	119.332
63.8	105.861	491.86	471.863	165.902	333.61
126.35	112.585	443	916.909	193.938	155.157
151.26	143.678	277.59	172.826	443.619	108.207
155.47	402.465	126.9	501.716	71.6767	568.696
118.62	451.579	87.67	75.8612	117.666	-112.538
132.03	132.046	78.41	172.712	-128.572	-136.543
412.85	441.318	-83.3	471.62	109.182	125.189
197	353.706	162.3	147.695	-71.2513	324.975
83.97	49.326	500.24	826.261	671.531	172.203
215.28	-54.2567	380.45	484.694	-82.5407	-125.169
87.75	-71.6946	77.65	99.4389	140.931	-110.552
268.53	416.121	99.96	92.5814	815.303	474.125
116.37	303.822	518.1	498.824	138.576	-96.845
150.65	71.3495	476.71	531.267	113.552	214.3
261.04	120.253	-65.84	455.272	699.879	90.0788
77.81	104.786	564.31	506.179	-121.529	116.871
69.48	124.441	-79.85	508.713	510.494	608.558
112.59	134.677	490.66	484.946	183.247	162.277
326.2	81.4456	502.75	451.835	133.436	129.173
131.59	57.4921	112.05	459.026	200.602	84.0351
132.09	181.782	-70.44	447.642	104.659	86.3636
437.08	106.433	93.19	405.71	83.2631	557.451
597.81	150.513	493.18	460.16	135.533	591.12
108.77	110.164	134.78	515.031	108.382	128.594
97.44	422.481	-77.32	500.956	83.9863	1353
123.27	107.607	-92.4	130.58	73.8418	98.2864
-97.37	111.032	227.9	235.113	68.9051	-144.776
255.17	86.9185	72.66	193.246	-55.171	551.857
181.82	151.019	-128.32	447.27	82.3405	136.843
123.13	123.402	481.46	463.012	96.6488	82.7826
375.14	138.872	151.06	512.666	123.687	1096.47
442.33	84.2502	151.09	499.687	494.599	713.835
316.06	97.4706	456.03	467.333	-88.1797	-114.497
231.05	430.208	460.48	208.034	-84.8423	101.203
110.24	107.761	533.67	488.541	182.792	96.3902
132.3	455.752	108.91	487.333	147.591	588.232
164.33	82.4815	-111.13	100.788	517.254	144.543
110.92	151.147	488.76	75.569	445.883	120.476
94.71	353.579	102.91	453.021	940.323	1077.41
274.47	87.8613	-68.24	111.7	157.976	127.462
96.12	123.307	177.37	128.489	-71.9183	85.2267
287.36	100.221	95.81	104.992	428.685	568.793
299.97	132.688	539.8	478.869	314.303	111.427
75.2	142.465	-181.01	-195.097	145.99	540.974
432.69	220.383	481	-79.0534	103.192	155.639
106.86	60.6652	489.39	148.349	86.0161	524.3
132.03	124.782	488.8	146.575	143.75	146.052
444.47	248.345	535.46	439.559	446.631	172.748
114.85	102.98	527.85	253.4	108.779	592.135
204.15	63.3456	517.47	514.56	412.83	128.339
401.71	131.536	141.73	575.066	167.317	144.728
131.23	116.959	181.43	416.434	-78.7456	121.803
114.48	122.833	144.26	524.2	107.212	-109.911
317.58	102.563	115.44	175.728	-159.927	200.194
118.44	425.739	-153.14	493.731	469.683	-87.0483
103.42	76.5534	264.79	469.919	114.663	107.581
86.68	422.299	525.38	566.186	-117.713	502.3
109.1	83.2705	429.55	522.654	94.6868	489.313
267.31	211.137	458.87	452.977	87.3952	526.531
100.8	-65.6357	516.22	484.979	155.196	125.728
84.07	66.332	461.56	487.596	562.072	504.212
170.42	147.566	137.38	112.745	102.32	98.1225
167.29	50.9445	532.89	419.69	568.271	570.898
451.59	87.9729	114.09	494.203	116.129	99.8263
481.77	146.876	519.52	436.851	531.467	102.117
201.94	136.974	-103.13	14099.2	100.399	-86.1652
132.08	271.883	518.86	478.751	438.264	82.9138
227.99	120.504	540.6	514.391	96.4078	79.3005
132.8	497.749	158.93	100.827	537.466	98.4186
68.77	-67.9113	120.74	508.529	114.907	129.202
146.76	774.119	527.13	452.313	86.6524	114.141
469.73	145.944	1058.65	458.967	131.184	71.3491
309.09	162.637	468.2	499.055	-102.533	-90.2563
97.31	189.812	143.02	498.545	140.756	106.831
93.47	131.863	502.47	443.024	485.113	125.05
72.79	-79.6105	111.72	209.351	557.167	105.845
472.29	97.0242	-85.75	529.573	191.717	519.513
179.81	59.3607	492.07	101.727	114.596	97.2298
167.75	143.406	143.36	-267.439	134.959	-103.31
121.61	201.575	450.51	-92.8629	138.029	-68.7334
134.14	86.9675	-127.74	432.014	478.274	109.34
325.61	-119.033	109.3	446.873	93.0928	566.66
405.46	168.965	451.66	201.672	-67.1144	528.893
109.06	67.6817	96.76	-119.805	-127.979	123.25
129.02	70.9845	180.51	418.69	496.395	692.554
438.66	445.882	149.31	531.303	219.386	508.105
304.14	151.042	426.22	432.866	149.094	98.2641
124.5	219.989	483.76	129.417	106.261	-108.075
302.7	102.442	84.9	20642.9	150.682	696.266
125.04	97.3839	553.79	160.487	506.869	-84.2828
289.02	156.93	1859.49	444.866	135.72	130.053
174.82	131.609	-99.5	487.289	537.799	544.876
94.46	-109.207	144.75	571.472	821.563	505.03
113	-84.356	111.66	420.218	552.647	118.904
215.25	87.0655	476.12	467.017	186.922	535.357
454.55	125.566	511.2	504.591	423.457	176.878
230.6	87.2669	64.05	485.074	503.677	627.034
133.35	385.985	500.62	89.943	267.228	482.644
125.81	169.4	545.38	153.113	-87.753	512.832
80.83	446.325	510.41	558.022	-141.549	102.158
116.23	64.3635	676.3	442.233	-72.4266	652.464
114.94	109.93	527.21	423.206	112.014	599.858
82.18	79.4361	467.79	170.297	359.404	-112.701
197.25	94.4549	74.46	106.166	484.974	523.321
80.09	289.35	122.71	483.288	122.773	84.4903
149.86	167.39	573.9	469.634	589.821	143.952
87.64	125.135	108.52	503.486	383.608	553.744
95.14	95.4517	119.38	285.382	108.437	-133.982
67.78	87.6111	156.12	613.6	430.439	94.7585
68.33	90.2224	493.8	697.11	83.5827	544.22
103.02	108.119	461.25	493.509	-181.511	353.855
287.21	87.8585	459.12	122.379	-101.291	-109.203
261.99	418.106	161.31	465.228	-93.8676	118.365
-154.89	77.1176	177.46	439.334	133.961	-62.1579
98.55	118.475	178.91	554.237	161.095	588.876
433.3	86.2049	454.6	197.041	77.597	-107.89
298.65	77.7011	457.81	86.0262	268.187	73.9945
78.92	74.5972	121.5	172.894	106.006	454.163
67.53	107.862	452.84	189.77	112.636	204.927
298.73	99.9122	66.15	481.241	142.008	543.607
79.89	433.612	123.99	96.1711	179.651	543.586
124.55	471.672	113.15	147.668	150.775	467.803
504.53	137.921	478.22	514.952	513.623	-117.087
149.87	-90.98	144.33	570.459	-76.3279	103.587
348.84	55.2674	110.82	409.465	-63.9987	95.2288
100.91	628.095	472.73	-96.9803	-85.405	89.3099
141.06	74.8789	-84.3	429.618	203.239	108.864
203.7	165.012	494.9	122.695	522.213	-99.2463
223.29	-134.772	566.78	486.488	179.405	84.9297
213.13	86.1456	154.07	461.325	72.9263	479.321
321.44	133.06	-97.21	124.764	128.054	558.605
138.32	438.643	101.02	165.363	-97.5563	-69.4069
194.69	273.157	-90.15	423.584	573.2	-129.335
283	71.2412	98.41	286.438	-104.009	468.932
82.79	87.363	81.35	459.12	-103.026	548.219
302.68	109.139	597.84	859.939	111.684	123.519
203.05	465.007	482.29	175.463	124.626	93.0987
181.6	60.211	172.19	512.074	-89.6294	-119.185
268.91	391.241	-58.74	154.962	108.665	342.093
-175.41	146.123	115.1	163.36	128.914	585.426
155.29	72.5129	453.2	486.138	428.146	-102.537
107.59	62.9776	484.98	586.771	500.267	90.4914
169.61	115.156	158.98	537.993	74.7343	-95.4802
85.58	141.775	489.2	486.497	462.867	742.834
392.6	165.536	557.2	517.292	198.27	556.711
123.79	136.017	451.85	68.9054	178.323	101.695
113.03	154.992	526.81	499.615	129.794	93.003
74.31	132.636	465.47	458.653	561.565	732.831
152.12	96.0704	534.9	505.59	109.587	404.461
70.53	516.598	461.58	137.628	101.792	66.2411
138.53	69.4468	120.57	407.919	170.296	111.037
82.81	112.619	484.05	92.8952	-83.6779	512.181
63.32	143.601	458.26	451.274	-90.034	81.9463
114.22	-87.7062	-110.31	525.569	-113.941	99.479
361.43	145.717	565.94	100.068	522.336	92.2058
420.29	143.097	537.5	515.812	662.309	108.332
155.06	244.456	486.52	448.486	88.3218	628.507
267.88	478.618	539.84	514.033	-102.68	88.6088
83.72	160.703	431.6	460.829	-97.8813	747.812
106.36	139.083	487.15	201.979	-107.767	125.147
146.96	136.723	191.81	100.1	163.554	89.7906
99.85	107.985	119.74	525.904	906.337	488.371
183.07	130.035	81.77	481.192	469.637	132.024
126.26	150.543	73.63	488.35	106.389	116.507
218.16	83.1888	474.38	137.918	647.389	-117.026
132.92	134.877	203.87	143.911	82.243	480.296
292.64	102.321	-90.15	500.173	-134.034	513.898
164.51	78.9068	399.45	148.73	-144.774	143.326
196.62	57.0809	496.53	496.454	-82.6833	-132.489
353.13	165.011	490.56	545.975	107.011	82.2078
329.94	93.4443	498.35	533.051	87.8971	87.8609
-149.27	121.013	610.55	521.978	583.054	670.624
206.12	129.08	184.14	644.038	79.5535	550.155
100.59	154.382	520.76	176.998	158.713	148.704
92.13	83.7256	518.52	462.658	99.4563	119.534
109.22	82.4729	509.42	500.235	136.106	-92.1449
199.83	74.1001	450.58	506.026	97.0855	537.373
-150.04	72.7603	482.31	179.052	-64.7741	516.241
-101.58	131.609	495.67	120.688	136.741	515.695
86.11	102.202	488.98	147.329	83.8396	535.135
453.42	134.133	437.92	102.027	410.8	559.357
338.38	88.6748	421.57	520.249	87.0026	85.9931
139.07	-92.714	526.62	155.999	571.294	88.5018
151.65	88.0283	365.07	529.18	459.418	99.682
102.73	255.752	184.47	118.965	134.875	155.809
267.32	69.034	518.11	487.218	-79.6029	91.7851
96.32	142.165	441.16	142.884	448.023	78.253
145	86.0046	-105.77	160.735	149.522	511.283
109.54	459.499	101.52	559.081	108.324	520.831
88.16	123.299	119.49	219.521	97.0484	114.155
158.85	463.94	451.99	450.863	-83.6324	98.8281
75.79	-86.8265	112.45	475.002	284.074	-94.3938
64.54	78.1729	501.96	528.977	93.6681	83.1159
281.14	-92.4711	545.32	162.012	75.0699	514.618
99.07	433.542	490.24	519.226	452.567	-98.0113
145.73	76.8958	524.78	200.555	95.7822	78.4793
454.35	173.278	440.52	504.534	101.631	-142.925
174.01	85.8744	496.72	458.709	-118.053	92.5067
287.91	62.1673	68.47	138.06	220.003	127.34
108.77	66.7567	772.74	523.818	338.192	105.002
95.21	131.395	445.11	109.112	124.781	100.587
74.45	100.09	558.45	536.016	509.459	541.171
609.11	66.4507	464.18	485.323	174.157	546.248
99.79	135.624	542.07	111.751	141.339	471.239
155.37	110.275	353.82	504.492	528.801	513.815
279.77	117.816	537.57	434.102	-108.361	-103.861
322.08	125.621	100.26	-124.103	484.734	112.987
106.68	165.807	-106.45	125.823	148.869	122.423
788.87	146.973	101.53	118.069	182.827	87.1786
98.82	136.743	243.11	462.064	-81.2427	100.809
535.81	177.824	446.85	507.182	484.524	92.9137
93.18	454.943	101.48	389.476	159.816	599.649
92.04	122.24	137.42	532.189	131.467	-91.3193
323.46	461.745	464.62	161.153	162.681	243.369
139.78	462.626	437.78	130.255	-109.758	93.0038
506.44	123.354	497.68	392.036	-77.7039	-90.4639
91.62	265.073	-101.55	494.638	429.174	89.4926
438.03	428.484	-83.94	154.876	82.8795	96.8278
96.24	485.437	121.04	478.399	247.247	-122.426
100.3	82.0151	138.33	405.497	96.5738	-160.557
137.43	-68.5809	521.59	149.831	-71.7633	549.916
140.66	114.757	513.55	147.088	546.542	676.658
136.87	76.001	79.18	168.792	478.282	79.2686
507.74	110.096	128.15	513.441	468.461	186.356
443.38	88.4404	559.81	148.759	572.552	568.549
132.45	-92.2262	481.51	103.35	127.368	528.04
-123.52	65.2793	-73.14	490.867	-103.83	105.444
83.3	69.186	-61.6	436.169	456.505	501.5
232.48	169.754	133.24	478.387	177.977	552.227
385.18	150.061	492.25	124.499	-104.42	740.773
165.73	142.17	506.47	450.477	148.328	127.182
183.5	156.365	310.11	500.847	75.3851	188.616
418.77	80.5937	517.73	502.837	95.2037	-131.617
129.82	94.7971	196.6	550.738	-72.8215	-105.105
257.87	464.55	494.83	527.618	183.629	-79.5441
148.92	77.1576	206.87	119.514	256.584	574.806
59.6	141.764	80.58	197.309	-123.906	559.137
205.45	128.735	506.1	519.062	189.951	-115.2
124.64	170.472	469.19	507.217	-118.985	79.2152
151.45	412.658	236.68	461.499	549.616	91.2292
145.66	151.067	467.13	145.698	74.1847	509.083
320.43	838.596	-103.86	508.188	477.707	-110.39
96.43	460.755	-101.69	424.609	476.495	441.838
277.14	152.104	546.61	466.897	538.343	107.621
152.64	109.986	513.66	475.619	548.045	94.8969
290.72	85.7881	520.76	144.899	-93.559	91.598
295.74	194.648	499.38	562.156	458.8	105.824
89.99	127.224	516.08	109.58	128.918	92.934
221.5	192.819	158.39	548.005	193.443	-67.6599
137.85	130.719	473.96	535.97	138.652	147.852
255.48	-126.856	118.34	408.67	-83.0466	446.593
120.16	128.916	502.43	482.284	93.7444	545.669
96.54	139.166	108.5	144.792	161.448	-117.86
295.39	85.4013	594.77	501.159	-89.5945	-88.3326
108.52	442.892	444.9	508.191	125.475	-97.3427
464.31	444.61	529.59	100.284	108.266	59.6635
141.63	401.555	465.88	480.102	174.031	99.9868
73.09	54.6554	456.37	-128.273	514.986	163.156
98.89	485.753	111.85	462.83	88.2121	-135.027
130.23	65.2081	536.03	538.592	-93.3924	587.384
149.13	106.63	540.49	159.552	475.678	-148.086
410.39	466.49	465.6	105.519	88.0734	531.359
439.74	345.79	5662.02	571.986	110.698	96.9138
239.68	111.819	-79.14	452.636	571.498	62.779
496.91	86.9193	201.12	508.929	-92.1741	-108.003
414.89	73.5137	469.7	155.325	-100.926	84.5019
66.16	143.751	527.64	478.673	-80.8053	116.728
-127.45	87.4274	499.03	76.5205	564.082	535.967
97.57	156.193	491.12	452.801	-128.948	-87.2497
73.21	184.346	10148.7	564.092	463.787	589.686
116.29	154.961	451.13	186.112	474.149	701.466
85.9	66.9773	141.82	170.635	130.098	-117.842
85.95	64.9792	530.31	139.557	125.623	94.6538
113	462.692	562.05	162.44	256.003	-78.4151
100.83	81.5199	-112.16	523.94	253.578	91.1222
608.61	96.4916	697.55	435.937	-77.6527	491.613
100.84	-114.296	443.79	70.3645	120.035	-95.5399
74.06	416.507	398	124.265	193.572	88.0134
128.31	385.208	503.17	128.132	145.142	164.829
143	82.7323	476.21	161.542	489.915	-141.609
78.83	76.4866	473.48	106.305	125.293	557.66
131.69	73.1381	492.44	176.697	-118.349	94.2301
202.62	127.224	454.09	465.997	500.114	129.451
114.36	122.705	526.5	539.833	87.3151	93.2633
82.5	53.9525	547.23	449.757	-92.367	533.772
435.16	110.386	145.7	495.449	102.598	106.56
96.29	65.9858	204.41	438.744	96.732	76.7224
84.23	227.161	-97.73	187.718	-108.968	540.558
140.77	68.2089	453.76	432.287	595.475	454.336
-183.3	116.643	476.45	497.143	166.823	428.932
263.12	89.8741	77.99	481.627	126.115	-111.408
90.5	84.5927	448.45	130.978	90.8034	84.9885
100.99	83.072	456.59	133.096	-71.5995	607.82
146.47	71.9106	-125.9	511.781	101.496	489.779
128.75	105.027	88.22	470.599	134.761	-144.357
86.95	65.3499	512.67	475.494	151.486	-99.0407
290.44	141.159	86.35	172.072	98.3522	88.2917
71.17	-79.376	-82.48	96.0474	437.63	103.461
313.22	66.0008	484.6	168.604	438.906	135.246
489.57	99.4396	227.67	392.906	442.227	-88.2108
121.78	102.678	144.47	516.956	-138.555	135.079
142.91	63.0117	481.06	521.687	120.052	117.506
290.44	117.831	157.17	146.277	155.558	109.315
413.36	214.927	-93.46	93.5154	128.031	192.423
167.8	69.1326	402.11	462.477	554.98	589.963
164.72	106.794	135.25	462.715	125.204	113.89
107.81	142.888	422.95	173.114	132.357	169.195
106.14	458.482	505.12	136	158.479	81.9416
101.67	93.0099	82.64	588.057	195.061	593.57
272.43	129.043	580.84	585.606	83.3143	164.262
118.55	96.2481	519.59	426.777	99.2686	537.412
110.77	109.657	151.9	210.739	474.28	-95.6442
228	455.416	505.65	524.105	405.177	98.0954
66.22	84.282	486.22	-87.1089	108.777	422.087
266.05	84.6745	112.34	287.774	-104.962	111.044
133.31	77.3962	499.75	-79.6887	99.1791	569.01
98.26	134.326	454.43	133.816	635.707	89.1636
90.76	160.865	115.47	157.459	147.904	90.0124
319.52	116.722	-122.14	114.208	107.623	1218.72
117.07	85.2335	503.3	511.272	129.839	116.063
116.04	73.0784	-66.14	464.719	-96.512	-110.398
222.7	59.4131	544.8	527.604	-140.938	-102.639
104.77	119.218	423.19	192.622	-91.4473	84.4226
130.26	127.779	289.8	459.817	213.015	1040.93
97.82	-113.874	129.04	453.652	482.547	126.556
552.64	484.837	136.49	436.303	150.821	148.463
149.42	-117.138	117.31	157.693	127.022	-124.647
103.72	114.699	510.67	122.089	-125.759	551.566
442.88	104.192	482.64	116.634	77.692	84.906
177.79	102.487	100.87	120.746	146.05	68.8204
77.64	54.1384	485.42	529.49	120.255	89.0736
466.71	138.644	459.08	114.215	500.032	542.243
159.71	125.332	-72.55	430.65	585.413	99.4158
117.4	78.3942	499.05	469.271	-100.368	463.118
167.4	81.2152	163.2	525.442	-114.786	-107.291
62.5	64.4355	96.81	503.702	128.656	70.9167
126.01	795.389	563.17	165.278	477.315	90.4393
164.81	102.828	457.68	502.965	-143.812	73.8923
95.11	69.8996	566.04	432.906	175.2	-103.245
100.7	65.1858	500.51	451.171	562.819	104.761
117.92	78.2426	473.76	150.073	130.775	117.338
66.4	161.285	79.54	179.426	-88.2584	506.495
86.56	121.639	91.7	456.856	149.861	113.784
296.13	124.464	88.04	465.913	99.0771	542.673
146.73	134.327	146.52	1082.39	574.724	125.92
314.2	156.865	526.91	420.54	457.318	-100.188
146.96	457.298	487.13	517.88	189.282	-95.8485
147.86	471.411	503.55	503.482	82.1651	97.8987
82.5	341.96	546.07	517.405	540.312	-103.006
175.11	153.635	497.05	422.5	89.5636	-117.744
317.43	136.92	339.34	525.603	516.784	-77.1267
182.63	115.038	481.01	472.419	440.469	126.033
92.84	94.8749	807.23	89.5552	480.535	471.159
167.41	417.218	-138.28	466.827	-116.686	-88.2744
718.32	100.738	2285.63	177.179	703.722	98.3306
464.08	83.0565	485.44	553.289	181.822	549.371
-126.87	78.2643	470.42	520.943	514.535	102.43
452.67	85.6338	560.36	92.5504	151.565	137.072
408.22	83.155	-85.97	150.611	161.45	684.611
-138.82	129.646	129.98	83.3922	313.864	301.369
447.51	93.0367	482.66	145.232	94.3036	530.982
262.84	116.06	562.33	114.553	572.202	160.126
183.21	241.918	152.84	540.81	476.202	84.7582
308.35	-99.8069	-85.17	423.987	493.97	-107.584
150.67	133.671	531.94	534.886	521.715	187.96
271.31	86.7717	437.96	491.659	92.301	-105.255
223.56	154.452	517.85	517.164	105.049	129.296
220.61	-92.5915	833.8	494.031	168.683	119.185
149.63	61.6315	559.56	470.562	540.289	95.5997
145.57	437.623	95.52	494.31	-115.4	526.54
459.09	147.156	103.34	503.083	512.61	89.4008
314.93	319.912	88.8	435.387	85.7571	-143.632
206.99	495.566	449.83	186.972	727.876	160.833
69.28	139.055	142.97	488.162	81.0846	144.902
439.31	132.961	84.75	475.98	508.904	143.386
108.31	198.927	170.97	239.65	74.7636	-83.088
85.22	128.665	110.88	234.007	-81.5389	125.707
386.86	88.1031	-73.54	94.3869	127.329	-96.7105
-193.01	133.052	494.44	555.994	-152.581	514.443
106.14	78.6952	499.89	133.803	221.007	454.38
136.46	386.913	-79.56	-52.2767	112.373	609.908
173.21	145.027	505.05	124.335	133.086	579.079
153.04	93.3549	472.71	131.099	-120.427	142.018
-398.48	431.956	117.96	132.173	188.225	-113.637
413.68	123.913	443.53	472.111	-117.374	552.398
136.74	562.377	501	469.61	149.273	82.8953
450.34	229.813	480.63	159.625	-86.0748	483.134
172.05	184.809	552.13	502.689	83.9489	-99.3122
146.31	96.1106	104.76	296.687	402.969	-103.025
155.01	254.245	539.19	162.873	94.5306	124.637
144.51	186.642	552.54	458.732	102.377	-118.418
270.2	241.952	127.88	473.082	86.6031	105.237
138.73	143.312	83.47	-150.982	114.315	116.462
112.75	-73.8557	459.08	463.648	119.86	-122.333
353.94	123.787	482.48	468.494	121.92	487.043
125.15	158.996	117.06	511.979	527.629	518.212
90.06	73.0342	-81.16	171.355	114.435	89.2985
135.08	155.126	94.88	523.086	304.039	490.214
65.82	86.9959	469.97	502.139	419.625	96.421
149.25	118.329	105.56	411.183	86.7556	590.944
159.73	81.5621	177.15	459.709	94.2136	-93.5411
121.25	435.452	110.64	493.613	90.6647	117.885
156.59	118.044	148.3	144.446	-114.27	108.49
268.17	450.738	306.23	525.522	-74.8718	-110.583
159.16	261.47	106.77	183.46	135.695	152.584
271.38	68.3568	95.77	161.041	149.853	98.8098
106.9	77.6376	78.44	501.159	102.923	525.473
158.54	67.3119	247.08	145.4	156.993	70.6285
102.51	128.059	120.34	-64.9336	-104.997	95.419
122.74	67.1053	429.13	483.137	160.443	104.198
127.95	98.9249	149.13	206.389	103.572	135.881
443.36	124.927	522.9	181.175	135.959	-204.227
170.88	231.457	-67.2	464.516	115.291	124.91
130.51	141.504	-104.9	74.9151	-89.2598	-109.273
99.72	88.1596	512.21	469.449	-101.699	89.1853
309.33	132.68	506.03	-85.6741	-86.058	586.244
81.74	145.729	188.45	488.839	97.0122	580.758
212.88	80.9146	151.92	443.528	126.006	109.92
268.72	68.1571	495	463.212	121.898	114.628
134.43	96.8346	114.2	487.028	-84.8002	580.074
153.72	65.7363	512.13	505.843	155.775	138.917
198.15	148.021	441.6	152.089	-111.86	441.238
-123.43	55.8293	89.45	541.578	142.094	75.8986
299.53	122	1077.62	128.206	143.581	507.615
88.12	1324.72	-135.08	492.15	221.731	-100.928
150.62	81.7962	189.19	452.329	113.088	-78.3759
-123.07	486.698	460.98	508.095	115.072	149.403
79.29	103.255	-89.19	523.87	95.474	125.421
844.65	122.682	523.58	227.38	-96.2129	-81.8281
440.06	444.47	-97.55	-95.2093	-101.532	91.5768
238.68	292.273	112.93	276.747	656.71	534.589
110.32	146.144	97.85	106.984	-107.055	-90.2237
-99.99	82.0845	111.52	456.575	158.572	580.494
101.06	117.281	54.56	475.682	469.926	99.2867
215.77	92.6845	532.51	563.608	430.288	574.594
476.94	448.973	526.9	101.921	-89.0081	626.961
433.83	428.839	-102.61	135.482	-141.688	129.343
115.67	424.048	-69.11	162.674	101.582	-77.799
194.03	72.1723	1044.41	170.185	504.117	588.86
347.28	141.014	481.58	538.52	153.716	-114.13
578.3	355.054	82.19	93.2433	163.2	128.757
83.62	481.582	471.8	92.3791	135.621	501.943
238.4	67.3137	478.25	-83.4945	384.326	97.7347
210.97	459.53	-73.37	208.747	-95.8386	645.407
176.46	472.682	82.46	187.776	156.894	102.784
90.99	70.0687	153.65	326.459	-139.821	459.058
146.43	84.258	1491.64	463.241	-129.914	544.345
130.02	113.544	456.32	138.064	172.296	-122.171
426.94	96.6375	550.54	94.4195	454.583	84.0351
317.9	459.713	493.02	113.678	-100.726	-92.8092
91.83	63.7963	505.9	157.994	490.653	600.707
74.23	-115.097	441.1	143.969	204.444	-80.5627
195.09	174.146	-80.43	124.319	436.898	759.008
149.44	-102.813	788.98	462.008	-96.5242	562.21
269.52	65.3667	410.05	158.24	-98.6958	98.5987
101.65	75.7871	146.45	178.983	175.682	144.579
61.48	97.8542	139.82	144.862	-98.3216	86.3108
138.75	66.0987	507.91	-115.305	111.249	561.208
140.68	141.376	522.59	84.1925	206.987	92.9801
130.87	81.3694	440.73	489.8	134.703	116.658
86.69	88.6878	115.85	530.832	497.022	97.8831
81.86	-111.096	395.57	544.378	484.247	515.202
160.4	78.6989	150.9	252.598	131.323	119.203
159.81	432.601	505.46	129.944	-77.9241	-95.5234
448.21	155.417	97.06	-100.638	516.21	141.341
85.72	445.214	1104.27	-82.6098	433.665	109.602
86.39	153.584	120.56	354.721	68.4806	-89.5128
300.28	379.18	167.62	676.104	290.626	98.736
157.01	148.841	487.23	511.716	-100.65	152.653
86.48	107.893	-84.17	491.812	-103.589	511.355
91.24	82.5437	115.48	255.287	-118.279	107.662
412.8	137.058	469.09	463.712	-102.234	109.523
118.41	445.721	-115.86	132.75	574.267	76.9372
109.92	141.667	443.91	121.178	538.712	562.99
97.76	806.007	116.71	171.251	516.174	547.606
108.72	451.452	125.13	623.108	448.859	-79.7964
93.93	96.7347	224.09	-138.838	-99.9102	-111.809
102.14	267.964	532.26	107.279	447.636	608.717
102.41	78.1248	1037.37	446.362	198.101	-103.446
88.61	65.6245	95.93	497.555	106.078	505.912
100.79	444.06	-131.21	106.586	-90.3916	-92.6034
119.95	445.385	542.52	174.456	178.942	115.34
112.33	126.379	439.27	448.061	-103.177	-91.6099
187.28	484.908	427.53	215.048	378.046	529.193
180.56	77.6184	111.4	170.143	408.44	483.674
165.36	452.209	71.21	448.47	103.016	101.875
129.39	62.4464	554.33	490.527	157.319	478.251
90.98	-69.5576	510.72	-62.3393	143.102	708.684
451.12	89.9892	209.12	172.518	503.635	165.872
95.81	139.808	-83.68	181.553	-82.1341	115.261
131.64	432.766	462.67	294.88	-110.552	80.5497
84.29	79.5015	518.16	179.989	151.134	565.308
98.63	142.223	194.88	456.308	261.127	95.7732
470.15	152.73	304.97	178.454	93.4669	106.273
81.53	105.967	539.4	140.834	97.3516	578.12
438.76	476.849	145.59	171.657	-115.587	116.62
140.37	141.957	454.97	187.404	120.77	90.1396
71.02	81.9948	550.11	146.336	408.975	-105.199
75.92	181.523	98.52	504.171	560.021	146.858
353.57	82.1128	474.26	473.228	96.6138	80.3719
155.82	135.015	560.04	216.7	134.456	112.222
86.75	475.822	286.47	121.485	-92.0763	-80.1265
84.46	88.0299	780.19	538.316	113.554	64.6827
135.78	119.375	536.24	462.06	-139.226	-114.947
80.5	-97.223	478.84	453.624	420.269	-110.465
104.64	197.69	447.48	556.926	544.408	118.662
262.67	145.219	125.24	174.061	-98.7991	90.9398
90.09	96.7747	263.36	91.2395	-108.507	555.373
402.55	86.6666	-89.17	428.848	-114.654	80.1681
121.98	489.971	162.49	420.164	144.964	87.8259
279.3	444.129	106.87	495.872	132.725	486.906
422.82	-84.4509	-99.24	134.232	87.7005	-101.008
123.56	451.115	455.18	550.239	1101.6	-109.253
439.9	122.612	144.21	204.027	162.342	111.023
74.27	-79.2627	442.39	441.428	527.473	-102.954
397.99	447.201	92.82	-63.6098	-94.0029	53.0408
252.98	450.375	485.73	462.925	85.1466	343.967
160.87	464.421	102.28	108.516	-97.6212	471.192
432.56	152.228	137.94	432.542	-80.7699	108.537
446.21	61.5367	467.69	457.263	294.326	-79.4582
111.46	-110.83	-87.08	365.199	459.932	120.165
283.98	167.289	509.91	499.357	457.393	561.855
208.46	1428	480.55	240.893	430.689	510.578
106.52	69.596	117.36	451.2	-110.277	82.072
89.64	473.271	513.15	133.399	-121.657	93.9912
171.24	149.74	508.8	519.89	185.717	193.163
140.18	126.982	546.41	472.712	166.748	97.7005
326.08	129.593	492.37	176.338	161.09	-97.4964
69.13	87.3615	72.25	-86.4436	140.303	103.017
125.79	120.168	512.73	107.185	106.331	120.864
89.25	87.518	210.87	556.934	97.7403	488.317
277.77	118.682	292.4	372.464	-97.5318	105.471
84.39	75.8141	420.59	117.36	99.0628	97.6339
217.86	238.95	571.38	222.068	505.228	531.013
127.58	119.209	525.83	487.461	-88.1836	87.1733
177.14	406.921	169.16	145.146	127.026	-96.0244
408.92	72.3991	167.9	85.8693	112.09	-87.9774
444.97	85.4848	127.92	542.32	505.282	-85.3705
97.4	122.228	564.69	506.066	97.035	-112.572
139.2	127.035	397.88	417.659	200.05	123.403
93.73	245.512	-78.95	276.926	-108.235	-122.468
-70.44	466.507	477.44	481.788	-80.0044	545.839
149.67	95.5826	101.92	424.357	191.229	-90.4748
93.3	161.988	-152.38	489.94	175.632	120.603
106.42	429.011	542.43	160.174	-73.2206	-88.5748
117.09	438.809	529.07	165.973	224.779	91.3306
115.9	78.4077	176.71	198.22	107.356	104.06
143.95	-87.2463	178.41	403.146	232.324	92.0723
131.22	-88.7933	499.64	-77.4645	-80.7433	551.32
57.86	166.551	116.23	150.733	545.851	-101.67
65.09	129.626	155.17	433.988	477.921	-95.3865
123.04	153.806	-106.87	393.57	509.896	-124.858
190.26	480.027	87.93	489.657	132.952	599.293
140.59	97.6141	-73.01	134.169	92.2507	542.693
233.97	76.643	89.18	569.051	110.24	85.4504
107.63	222.237	493.16	503.836	473.761	90.8481
208.47	461.573	-107.72	435.225	496.331	84.2584
447.35	100.485	101.67	368.943	509.408	88.1097
169.15	484.36	65.96	465.947	162.458	-96.4332
118.7	131.526	-107.11	106.023	-138.787	558.922
232.37	94.1732	521.68	-83.1688	133.796	-104.553
160.35	461.598	466.8	145.788	81.7191	474.14
98.57	451.316	-134.55	580.992	144.553	-96.8956
474.24	73.9354	102.94	131.308	-118.641	125.093
162.38	439.159	87.06	249.828	146.022	105.013
448.41	477.334	101.3	519.179	441.958	125.788
114.2	157.427	510.65	14042.7	703.931	105.938
269.09	79.1658	503.45	161.52	150.967	508.842
128.48	179.794	96.25	514.516	159.299	563.241
109.41	453.493	120.73	496.72	208.709	109.828
197.06	124.523	480.76	163.251	-75.6644	124.046
76.29	77.669	529.23	141.117	464.06	-75.4512
271.12	79.381	154.04	454.823	207.877	90.1974
98.27	158.644	108.88	491.764	-125.49	131.881
426.89	454.729	501.15	355.289	154.59	496.219
141.86	112.704	-106.52	177.43	652.672	564.961
304.97	254.851	103.25	131.846	-107.08	104.283
100.68	169.206	-100.17	134.742	439.105	126.487
389.83	138.424	534.09	514.142	108.292	106.79
77.51	110.534	547.13	557.954	171.368	144.216
239.84	86.5471	464.06	131.602	412.369	133.538
142.75	70.1755	915.88	507.393	116.601	-89.7295
161.83	190.029	61.29	133.119	111.057	100.93
191.78	925.15	440.42	517.072	83.1134	543.686
161.1	443.652	93.84	142.893	81.9445	-90.1516
217.06	480.675	509.96	97.2173	-89.8172	-98.5679
91.7	461.13	114.88	-90.9768	209.242	110.532
-71.5	112.693	-93.3	516.267	131.577	105.802
85.68	387.934	124.33	130.556	132.359	210.471
-111.13	430.293	434.85	422.431	483.461	111.527
269.83	170.984	112.32	466.304	-103.517	108.592
126.37	154.063	484.8	142.998	106.453	-113.139
437.87	115.034	97.81	519.892	142.498	-103.094
88.33	116.831	477.31	84.3052	89.8502	119.141
17446.3	545.859	139.13	143.372	-87.3266	558.18
141.96	86.858	-68.21	480.497	131.767	466.324
165.38	102.011	538.74	144.674	465.102	78.0585
140.71	133.5	-113.56	450.379	467.685	99.7596
149.8	436.178	132.95	451.387	467.46	545.558
125.98	139.672	96.74	445.747	258.265	103.723
94.51	216.165	101.07	317.09	117.074	-75.9615
209.28	428.475	71.31	579.549	429.722	593.595
160.55	162.596	513.8	108.413	-119.396	-68.8202
205.88	285.292	530.37	94.8831	218.237	70.889
185.18	223.648	179.12	447.077	499.904	627.941
93.18	98.0981	128.14	74.4143	118.842	533.319
502.31	-109.444	505.76	166.205	148.859	78.5142
413.89	147.183	209.59	512.28	-103.331	457.647
80.42	66.6956	211.75	479.515	89.8721	556.122
368.1	86.6391	-74.92	463.495	-88.9183	254.72
298.88	59.88	86.95	143.2	480.285	-154.23
84.73	69.8894	141.65	148.401	-99.2733	122.559
283.98	432.753	115.58	518.222	235.892	96.0443
395.11	473.715	-86.83	474.665	123.173	-126.103
96.71	425.859	517.19	430.111	474.803	172.07
454.96	521.21	164.43	91.3414	-109.978	104.568
78.8	82.4147	-72.52	467.039	374.041	163.51
73.35	87.284	-99.3	125.388	374.856	-128.942
82.25	137.977	185.24	105.466	139.568	475.722
139.93	451.96	102.92	454.487	464.53	450.721
242.27	482.658	80.4	408.24	470.215	-77.5532
148.93	114.447	1239.37	512.449	159.149	20913
184.8	67.0734	86.51	539.197	100.601	99.5791
-64.18	-62.2961	486.72	78.7314	219.833	512.138
-102.05	99.5051	516.22	490.196	119.232	-103.188
242.1	161.673	97.16	482.586	161.358	139.236
133.16	441.762	60.8	547.562	739.817	-120.312
205.5	149.383	100.42	451.951	-65.692	105.142
130.31	107.508	434.48	492.705	-94.3546	862.541
305.38	132.336	110.15	186.263	157.258	-91.7463
191.29	460.416	2674.15	104.501	389.498	577.503
-81.23	489.041	480.73	416.065	292.631	158.073
103.07	427.321	475.63	471.411	-91.2211	444.339
156.65	-62.3697	149.6	496.841	185.412	1024.72
-113.57	-109.76	442	476.407	104.449	126.34
470.84	-87.8271	98.67	156.972	530.648	89.6208
127.02	105.466	225.07	-81.1733	128.216	-77.3538
307.73	138.678	459.2	-140.612	-133.642	-85.9703
144.16	469.747	479.12	175.554	210.752	568.9
76.89	70.2441	11067.9	207.708	103.929	-65.1343
389.47	154.789	448.82	198.656	180.851	100.034
445.79	398.964	145.99	187.437	469.148	-109.976
444.95	162.636	363.95	514.134	188.137	101.319
483	124.642	91.68	467.231	278.381	77.5513
91.85	400.102	77.29	420.118	-81.6775	107.695
167.01	130.248	538.53	444.061	152.113	90.5695
440.92	94.603	631.43	139.187	-124.481	-94.7348
170.69	140.446	190.58	-108.716	173.982	136.953
471.03	483.468	433.72	553.821	-99.8287	-75.9812
216.63	326.433	88.39	527.984	107.37	116.947
162.57	147.893	250.73	519.005	81.5748	101.064
110.52	113.286	130.97	141.581	100.572	-76.0632
457.95	150.195	-113.91	170.372	475.695	99.5357
88.54	137.514	188.13	497.099	528.952	545.06
-156.42	429.214	142.14	192.287	161.063	-78.9649
60.53	74.7758	501.96	487.997	124.726	604.966
418	140.903	483.41	498.853	282.431	576.632
473.65	209.898	-71.56	446.053	140.511	87.2519
92.25	83.3409	-105.82	556.575	119.122	-60.2601
93.19	447.543	455.2	118.459	-133.063	91.6623
127.91	483.8	123.99	876.521	106.554	198.262
312.99	150.401	690.18	133.276	-94.5115	-90.7172
491.22	95.6621	370.05	472.618	131.221	462.981
142.71	458.486	143.23	101.181	116.994	100.034
143.88	119.484	533.21	490.122	136.125	523.514
138.5	156.302	111.49	548.236	120.46	99.0534
185.39	187.402	135.61	138.322	166.761	81.877
171.8	166.272	-98.27	-93.3416	518.241	157.678
-83.21	413.217	110.37	115.624	568.964	-126.722
83.64	-76.0889	448.43	544.813	571.978	94.2741
367.63	470.486	127.28	161.595	92.3572	-96.8299
103.07	145.209	77.05	145.505	121.524	105.957
144.92	67.5204	316.72	451.724	-97.499	95.9352
429.62	139.833	462.69	475.33	114.364	563.83
391.18	464.419	462.86	448.973	-126.862	71.0299
168.06	239.753	91.98	564.939	-101.804	117.89
100.33	432.974	117.2	70.3532	90.1019	-99.6734
84.38	447.546	123.88	199.952	417.53	132.796
91.06	81.2271	141.83	470.287	412.781	124.85
262.83	335.566	100.04	118.498	167.584	104.285
121.57	101.512	459.5	467.14	91.9105	519.189
-110.59	-100.044	150.17	516.481	437.573	-95.4165
151.95	821.891	149.54	479.27	552.444	156.694
112.75	118.631	196.11	543.787	882.146	87.4121
-115.98	443.022	144.8	491.278	429.513	490.317
150.21	440.971	430.97	816.29	123.082	567.647
118.17	412.709	-129.66	439.866	109.938	192.817
192.68	154.316	-72.48	193.704	-133.951	436.834
115.48	476.324	585.36	207.454	198.903	-119.557
268.37	124.523	117.5	122.651	-113.978	-84.6814
171.17	101.651	515.21	208.005	231.674	-93.1851
398.43	118.467	583.73	126.956	-119.543	108.615
117.33	413.87	-62.44	450.161	148.719	90.8925
276.97	112.923	589.71	508.997	154.382	508.931
96.34	73.4912	-102.76	560.708	166.921	104.196
459.82	434.715	525.4	380.851	521.863	-96.2595
131.04	132.72	111.55	426.027	98.3969	147.768
444.12	108.534	565.97	552.582	568.574	105.618
439.91	358.557	98.22	476.663	161.965	-97.2279
446.66	88.6844	350.76	87.4132	139.867	-105.35
77.65	-97.972	-98.31	505.122	583.781	119.216
301.33	101.63	-211.37	253.3	566.929	102.98
10431.4	144.948	114.8	430.453	539.982	-115.813
200.3	59.3356	454.26	478.794	239.877	106.668
192.46	449.33	217.27	103.06	176.571	120.668
-88.19	158.462	-96.84	879.539	88.1974	110.361
129.56	614.427	543.28	438.322	-86.817	-159.395
-64.2	97.1356	505.1	160.9	110.681	190.608
83.75	57.3092	690.73	208.128	72.4504	96.2597
441.35	476.026	1180.62	519.602	93.4162	122.188
109.54	114.378	552.88	129.4	137.175	522.153
282.36	416.44	136.44	456.929	-100.576	78.8105
126.57	92.2277	538.81	463.104	138.368	90.0091
114.09	1451.16	153.56	135.676	104.712	-127.738
-74.27	92.2764	119.48	83.0803	513.89	96.3555
19197	183.186	309.97	118.702	139.642	114.643
450.34	144.269	504.51	134.674	157.291	-100.334
-125.61	65.145	563.04	98.5061	191.355	-124.999
311.65	114.479	167.95	492.609	113.492	-133.424
457.88	144.09	120.81	515.281	-106.038	112.117
105.97	100.571	277.33	130.182	519.629	79.0281
494.46	447.442	-84.55	162.057	134.756	91.0388
611.53	382.113	98.39	521.144	498.073	513.028
133.55	94.1671	-103.94	476.807	87.8239	95.0468
143.26	441.741	90.81	115.762	85.7089	-114.97
478.76	79.5403	436.85	162.492	-101.599	110.297
280.92	251.411	527.44	181.962	-117.982	96.0945
657.44	168.601	130.31	471.528	143.898	71.3143
95.43	146.077	523.97	458.312	160.195	-107.194
363.22	120.115	205.83	-96.7517	481.235	-94.7393
-66.62	164.857	519.07	475.917	198.448	116.087
215.95	70.7423	487.05	399.293	500.666	-85.8928
134.36	150.034	537.61	547.458	-87.7517	-143.093
192.63	-102.844	98.76	449.626	114.502	105.476
261.92	438.038	146.04	144.376	503.334	-100.391
142.07	466.838	499.93	128.754	174.815	639.292
-156.16	455.726	69.51	153.916	481.071	-116.557
183.68	65.333	246.24	449.938	191.466	98.997
87.82	474.535	129.64	356.571	-83.6874	107.569
-73.57	465.837	197.29	461.835	90.9375	-88.3783
-104.33	355.699	-118.66	522.098	-116.248	555.08
68.47	191.113	570.77	460.032	-89.5136	537.399
286.76	114.325	530.29	531.367	124.744	563.496
-66.39	112.682	137.36	352.204	111.735	84.5638
-63.23	514.686	174.22	-68.7556	565.458	107.548
-74.42	156.889	91.76	169.978	-76.6257	554.067
79	126.31	220.49	520.987	135.497	-66.18
497.56	448.904	454.55	456.823	-65.8779	-94.6153
110.48	77.6364	511.32	228.438	94.8508	92.3471
-149.35	114.238	107.5	-93.6817	-129.906	101.488
84.72	130.711	147.23	177.27	534.623	571.333
276.46	922.665	-67.86	163.462	133.081	86.3409
122.22	75.5516	100.93	-94.6131	-91.9616	134.142
-139.09	96.593	158.23	144.002	416.465	200.891
-91.65	225.305	135.37	485.317	486.02	-109.98
425.08	-122.497	379.77	-103.725	490.463	1026.9
-78.75	102.83	250.42	514.686	505.039	-89.0883
162.6	82.562	146.46	570.508	169.479	567.955
278.79	117.817	82.36	473.099	132.386	-89.5974
109.06	-98.3838	171.95	127.85	-115.606	102.223
140.02	128.85	150.44	431.12	-112.39	-104.357
58.8	92.7012	113.58	500.094	591.187	-86.6334
125.19	78.8795	76.55	453.632	-109.821	84.6597
479.36	144.793	156.68	122.197	543.644	78.6061
128.8	436.883	501.26	196.399	221.4	570.916
-80.45	85.3104	92.73	175.85	569.404	75.699
116.66	371.858	120.45	184.305	132.85	556.025
84.11	-92.6227	3327.06	445.413	155.67	95.9247
11619.7	413.618	434.09	441.548	-165.517	80.2792
85.44	93.4913	149.29	487.659	1075.61	69.4879
86.98	284.815	106.04	498.692	-136.082	-62.7049
-128.72	109.326	148.22	-91.3401	145.315	-114.518
116.92	203.024	445.24	412.738	506.766	-95.5672
-117.12	459.251	422.54	471.896	158.873	121.775
146.53	62.6627	175.86	527.963	119.216	-102.484
-140.49	440.497	564.71	514.663	108.784	-115.956
-69.99	129.921	97.7	487.387	-84.812	128.043
-108.9	111.521	116.42	470.703	531.901	-125.236
118.52	120.324	462.14	548.652	107.599	-99.8534
427.65	435.02	-93.55	119.256	134.26	82.2558
264.23	70.5808	131.22	213.72	-211.372	84.2519
-83.63	110.757	140.79	179.219	455.312	618.817
107.64	115.237	479.66	131.983	-131.651	-112.906
224.66	443.105	191.89	165.006	145.768	98.6575
272.02	74.8106	110.29	82.3287	121.39	119.207
338.12	145.516	139.69	573.694	137.115	507.36
393.72	480.379	515.16	352.491	137.835	-102.425
-75.94	99.6461	165.01	556.436	119.888	90.926
77.95	199.27	104.24	463.377	-106.262	590.613
485.62	456.951	110.46	437.397	-102.91	74.6908
92.6	310.896	122.6	470.479	463.153	-110.04
165.64	440.748	199.55	464.046	-109.482	611.258
-87.81	184.864	119.56	194.824	130.58	-121.316
-86.76	65.8366	183.3	389.61	107.573	-124.291
405.65	115.984	169.02	482.463	-102.401	-116.973
-78.75	-109.459	141.3	511.434	-106.952	-95.6268
126.27	488.128	485.5	545.303	140.51	152.52
-64.59	467.593	88.42	121.631	509.183	-113.854
79.61	421.887	426.26	450.247	470.856	287.986
259.5	159.529	141.92	537.514	-137.152	484.587
213.08	-111.76	98.63	221.383	122.256	98.7357
146.93	180.491	118.12	-77.8304	519.889	131.16
99.78	-332.229	450.37	168.627	219.74	-181.616
174.01	426.383	581.1	429.773	167.427	-86.285
1373.51	149.411	96.78	526.699	85.507	81.5836
419.74	502.016	339.66	341.152	118.069	522.728
151.01	-70.5621	524.47	498.975	234.063	91.321
435.27	439.441	515.35	217.713	133.247	-101.866
399.55	98.9253	121.91	493.749	82.6483	1007.15
1703.63	389.059	535	512.075	-134.726	-141.43
632.03	1512.85	754.87	145.858	-105.998	99.6417
236.38	-67.159	480.9	521.925	125.593	73.0694
266.21	157.519	540.16	433.976	578.712	105.623
-81.12	-79.7175	408.22	-234.746	132.618	89.2755
218.51	450.489	112.59	587.059	107.77	553.982
89.46	165.455	544.76	516.299	142.287	270.871
384.57	456.803	551.35	102.353	-85.9654	136.292
390.96	137.77	209.71	91.1216	218.18	-82.7543
413.88	466.185	86.4	462.098	-70.864	-105.387
346.73	67.0303	-92.91	509.625	143.261	497.033
144.15	111.333	496.88	485.406	483.354	85.8583
389.8	118.545	-73	166.297	147.297	-108.456
86.09	168.24	144.45	521.922	112.079	-98.7069
143.73	542.373	163.08	530.367	-124.892	565.454
221.06	387.864	-85.19	143.544	-121.479	539.826
488.5	139.272	111	553.401	80.8733	110.86
94.43	403.331	-87.86	356.174	-113.388	-83.7459
-74.5	406.777	174.73	498.378	-93.0772	104.816
120.49	466.33	522.24	-106.75	800.201	115.058
396.78	97.6587	471.66	104.35	-117.867	-108.256
562.65	76.3337	150.32	163.071	98.9151	123.394
-80.58	413.809	-120.22	493.743	-104.299	-95.2711
220.04	84.8645	457.58	145.415	-113.975	490.633
-115.79	108.745	448.93	92.4292	451.437	101.484
76.14	146.511	367.42	166.276	-75.965	-93.8207
66.57	413.959	182.76	337.188	277.378	-84.642
145.57	93.8265	508.51	487.368	452.942	-86.1231
412.44	76.8879	180.31	480.951	-61.6438	-136.205
78.11	143.291	138.28	111.584	125.149	-147.012
416.56	121.812	579.32	630.795	122.972	93.4622
308.26	456.062	179.12	935.123	120.48	-91.1732
11781.2	475.722	71.46	554.059	-125.412	82.9151
83.64	83.3342	579.52	492.316	-148.93	-84.238
99.62	-94.5522	162.17	466.74	705.712	-137.34
466.49	457.944	127.1	101.238	439.401	62.0866
320.71	421.542	123.88	530.08	141.105	77.6658
76.08	219.177	126.66	226.81	-95.8712	95.0599
93.67	106.723	503.22	224.718	433.872	86.8822
399.4	196.166	-81.51	544.999	125.523	-113.418
506.9	280.469	110.02	119.464	130.112	142.586
491.83	124.538	200.16	502.767	102.319	-99.7029
245.15	380.137	-105.54	503.709	204.625	446.993
221.07	135.397	137.8	534.189	-97.9611	678.947
178.73	192.304	478.86	423.859	143.947	-104.88
133	93.1267	445.4	547.903	132.225	76.0349
199.12	152.897	519.6	442.721	-117.608	108.997
199.68	80.9013	-94.04	468.721	510.83	107.937
222.1	94.7154	513.85	508.488	-104.188	152.208
-79.93	111.182	191.1	494.412	524.468	120.379
499.61	72.5512	457.33	513.567	-101.804	542.193
163.71	444.376	517.18	527.646	107.302	978.203
6961.5	89.4755	537.1	105.519	118.511	132.965
226.18	267.009	453.91	731.37	91.221	121.128
838.43	139.173	116.83	529.165	124.569	84.1225
77.64	122.253	126.01	492.391	122.183	600.638
-92.79	491.961	121.71	142.751	103.883	-98.8959
-129.08	102.685	165.1	-109.402	484.443	87.7163
-73.38	218.427	200.03	456.505	109.558	123.085
-119.27	450.233	93.8	485.656	-124.96	407.553
131.99	-73.4022	585.37	511.123	118.15	91.3077
208.35	135.202	551.03	453.75	110.996	-97.8926
159.68	178.901	114.93	142.679	175.041	103.794
77.11	234.203	482.36	519.642	456.37	89.0147
267.1	489.433	447.13	515.509	98.0686	-67.4627
100.7	81.9615	513.54	533.776	87.136	478.549
567.27	227.59	556.19	467.573	305.811	-87.0605
94.63	470.947	513.92	163.776	-117.902	57.0356
94.17	97.9306	159.77	462.863	-69.8991	-107.971
105.43	94.5169	129.64	449.582	128.922	-196.398
383.3	97.9306	440.07	-89.0083	111.255	105.928
450.29	149.902	195.38	452.47	516.266	-103.95
86.59	104.031	211.17	458.801	129.763	520.285
229.09	77.6808	121.46	134.743	160.595	96.0741
68.07	463.198	-127.65	422.222	103.729	196.744
534.68	78.713	92.35	478.781	1020.19	-147.564
97.92	84.5418	279.67	489.186	-104.126	526.561
115.23	156.915	517.17	529.499	141.944	152.722
401.98	157.238	-118.11	-80.1412	111.972	90.4154
260.4	289.364	129.61	83.5981	583.622	121.667
457.25	105.826	110.79	177.659	-107.913	182.835
263.35	461.889	84.95	59.1461	83.2948	168.88
96.72	140.21	131.06	944.029	111.777	-103.63
157.7	346.248	-76.01	126.545	134.076	644.297
427.38	74.9723	110.53	472.432	124.219	531.087
142.47	408.325	129.31	211.215	486.108	528.852
423.17	106.037	210.28	486.748	462.138	122.912
-85.04	74.6786	523.4	552.41	106.316	-85.8803
450.46	96.3588	-93.65	576.909	106.575	131.91
422.02	103.731	-88.6	437.262	120.713	-178.011
210.99	126.24	463.67	508.864	450.687	112.212
-81.43	-104.188	608.83	82.8867	108.694	-82.9718
-65.61	99.8448	143.2	430.528	154.413	144.116
71.95	448.58	147.66	483.426	-92.1614	456.641
-88.64	66.8165	221.16	76.858	469.584	381.838
-106.81	96.3628	496.16	514.123	-96.4112	483.716
70.48	449.584	510.98	100.819	541.452	-104.508
300.02	468.001	448	523.333	-95.2231	-103.024
82.11	111.884	589.11	75.5766	97.7697	90.3998
-79.14	80.0759	380.11	145.147	93.2886	-109.256
144.15	96.429	411.33	169.99	159.694	92.8053
127.68	81.3748	414.01	317.666	127.935	-104.627
71.78	455.248	505.12	401.475	126.341	106.14
12402.5	422.498	119.79	22880.7	476.341	499.6
108.67	138.909	145.89	494.763	-138.576	-105.871
883.99	107.526	-107.1	109.735	138.235	538.931
156.42	138.321	288.51	429.301	389.491	96.7326
426.32	146.207	154.95	75.8935	436.632	94.9618
-84.37	328.713	503.65	429.677	95.4696	-78.0418
93.85	480.253	101.64	471.13	186.426	107.109
356.96	440.831	120.03	517.331	429.973	552.65
149.7	87.0341	515.01	148.844	102.077	69.685
214.22	462.683	158.5	520.892	471.779	462.433
174.89	109.471	548.05	880.893	-106.991	-115.835
401.91	161.535	191.42	-91.8129	540.645	583.574
480.44	86.1236	112.62	121.43	310.707	114.86
477.67	429.508	100.44	491.987	-135.081	-73.3706
103.62	444.561	486.13	139.918	101.688	631.157
130.12	123.85	208.73	119.678	105.499	543.364
97.28	-81.4948	456.6	112.259	-103.005	100.207
487.53	130.164	154.25	490.241	94.2018	108.781
-72.18	493.572	536.38	-118.077	-104.934	-118.106
104.83	107.763	669.7	465.938	-119.626	506.51
-159.37	154.049	230.12	91.0157	118.922	101.476
-73.27	143.21	457.92	62.2857	529.197	101.304
345.09	413.002	85.9	234.666	388.944	-85.1933
386.15	113.427	80.49	563.981	-95.3921	520.876
95.27	-84.5009	133.3	552.679	115.053	100.947
75.83	184.088	106.09	509.458	138.881	985.128
91.27	408.697	131.7	165.766	-108.573	113.34
-138.24	487.75	176.54	228.273	200.426	114.427
2518.17	145.626	547.25	463.798	-107.452	103.764
119.58	425.691	217.49	437.87	607.951	89.4221
255.64	450.51	113.19	531.875	955.296	103.045
113.09	484.283	165.51	458.011	140.728	533.722
129.36	445.064	508.54	138.049	560.097	84.4146
82.86	87.7177	151.37	241.384	190.888	-112.542
147.04	471.657	510.24	109.257	111.013	501.573
199.46	160.84	572.02	514.915	134.599	-70.8692
78.54	79.5572	165.49	161.657	127.071	579.792
168.56	218.073	164.28	139.055	-110.555	141.722
100.4	101.41	95.1	470.368	85.5755	-123.506
448.16	138.819	161.51	150.583	-94.7951	88.6181
467.49	60.1185	238.98	488.435	119.844	98.2305
430.9	198.584	531.14	625.988	222.583	107.162
152.83	72.1684	216.3	-86.8707	186.949	-109.051
399.37	84.3114	574.99	157.468	-115.317	102.004
182.47	480.893	88.76	-88.6247	-137.613	-75.512
94.35	461.159	106.32	168.765	486.504	-80.4664
464.44	507.038	396.99	468.293	145.755	467.443
-77.72	108.162	153.06	-64.0248	-73.8199	99.5066
-88.83	92.4946	138.95	391.962	66.5011	590.515
120.48	97.4574	357.44	557.596	543.952	588.309
68.04	-83.5442	126.54	428.82	122.35	226.037
120.19	475.399	-99.92	186.54	517.768	427.077
75.16	78.5924	-110.97	447.291	119.169	-160.319
250.33	165.559	147.17	474.832	95.8688	-118.425
82.79	186.069	546.02	178.691	132.317	-128.877
429.84	76.1886	106.91	463.374	76.4346	490.937
80.68	113.642	132.08	120.507	267.984	611.449
252.52	125.094	158.34	173.683	-119.769	1200.26
96.23	77.504	172.12	431.137	175.774	-119.857
512.5	131.377	474.99	486.404	472.03	289.188
155.35	90.3283	559.06	403.466	88.7964	-92.5983
-100.77	144.064	137.25	450.363	154.376	180.285
331.65	146.32	158.93	190.454	103.79	-84.8504
157.46	132.635	169.87	445.028	204.198	120.854
87.52	482.085	202.55	576.031	-124.176	117.182
-83.64	65.8779	466.52	502.447	433.033	109.453
536.65	185.816	-94.49	452.65	153.976	455.533
315.13	127.473	260.03	111.871	121.637	538.465
-80.31	120.958	148.39	488.999	122.652	-76.2899
111.87	114.358	544.43	481.965	496.995	133.638
397.52	146.282	498.33	160.23	95.8656	-106.432
-105	73.8862	146.21	441.878	128.104	555.453
187.54	80.699	559.34	251.341	216.293	75.9348
224.15	468.889	547.68	554.991	198.837	-71.0739
493.47	116.199	501.93	531.715	96.2545	-101.872
90.94	146.983	116.69	170.326	545.768	390.874
229.16	158.688	126.97	-73.8268	423.775	140.19
-116.23	-90.3639	146.86	110.811	213.446	499.488
170.6	477.169	142.27	423.159	-130.954	1079.95
139.56	172.945	139.87	218.785	-120.906	562.878
71.93	450.685	486.63	145.546	602.129	111.796
88.8	84.3317	91.42	225.769	171.056	-119.316
-104.49	141.63	113.16	452.295	98.4662	184.978
-90.82	434.631	484.57	591.9	100.921	221.57
186.41	430.883	509.05	537.804	91.3024	146.948
-156.18	106.497	81.16	481.294	104.56	228.949
89.39	155.198	577.06	-106.052	95.0642	87.6611
154.92	120.021	160.99	503.373	121.294	-99.9169
381.53	500.006	187.65	169.182	-118.428	78.7228
445.46	75.5026	136.68	473.722	-111.948	123.441
106.34	453.301	140.49	157.101	-129.43	106.239
-74.49	128.814	109.07	88.3137	92.7607	117.475
-123.87	137.603	117.76	534.162	517.511	-117.316
210.14	435.215	81.52	489.333	156.835	62.6996
-113.34	150.267	543.52	175.857	89.0059	114.886
132.79	122.444	190.19	138.482	160.882	157.924
160.34	118.05	-105.12	575.315	105.491	100.28
116.82	61.7631	101.72	452.34	136.194	-71.4322
278.12	120.123	150.4	188.972	121.726	-110.481
80.18	170.867	119.7	499.126	522.184	-129.897
367.38	160.83	451.41	499.516	94.2016	-97.637
181.85	84.7947	229.86	98.0807	-98.4673	92.8523
-67.56	145.576	113.76	186.12	128.152	-66.3815
374.24	151.027	487.75	257.443	-114.563	-124.579
-71.18	69.8011	148.17	519.995	-102.975	106.46
97.04	138.114	282.64	518.489	132.752	967.139
12589.1	500.715	508.43	98.5158	103.751	-72.974
138.37	201.49	91.83	510.124	671.739	502.521
76.18	431.671	177.43	119.009	-118.083	-102.754
105.56	427.654	-88.47	128.733	94.3201	94.7869
451.92	506.564	512.6	-81.8839	105.528	106.251
72.16	146.422	523.06	424.09	116.071	539.377
144.76	106.232	526.34	499.025	512.145	-115.1
303.08	132.565	-343.11	584.987	551.289	95.5415
475.79	73.132	-100.99	189.805	120.285	575.104
190.1	416.767	-106.27	495.156	499.126	100.556
452.46	73	84.45	143.554	126.632	-110.418
86.38	168.073	209.05	495.341	483.161	92.4781
-94.76	128.62	164.29	502.097	-81.5925	-100.532
-53.05	439.915	-94.21	511.117	175.982	-99.9255
-75.08	195.296	470.2	379.824	490.476	104.909
97.6	107.67	426.48	84.7352	100.293	-102.773
440.61	143.966	-119.5	524.631	371.626	91.4884
94.52	204.173	-122.59	103.594	84.7303	-83.5399
652.09	410.477	450.83	499.325	-114.045	-86.0639
448.5	445.306	110.85	446.634	532.449	-76.4134
88.07	130.83	477.05	460.751	-100.69	-83.1209
314.11	123.499	158.07	438.372	207.059	109.635
75.38	165.238	147.23	87.9196	-98.3623	96.1336
-78.72	420.43	122.48	142.473	126.081	-92.9444
393.24	442.736	139.26	530.15	85.2912	334.712
13348.7	157.847	156.8	516.527	186.613	-110.219
83.46	-102.274	106.85	582.398	130.21	-83.684
1623.29	285.68	164.4	487.27	93.7223	124.504
414.82	111.175	147.39	412.271	587.761	936.61
175.09	116.261	474.46	497.238	-114.735	491.145
275.92	106.401	425.44	546.229	140.428	74.6324
264.61	154.064	-101.4	82.8684	604.597	-120.125
476.12	307.261	289.92	103.003	443.398	-90.025
106.95	477.564	519.18	470.315	114.267	-93.0498
434.87	118.638	486.5	72.097	539.111	106.399
-85.84	491.153	481.88	-74.7434	153.671	162.804
80.71	99.0765	187.55	430.115	-92.3249	561.382
343.33	106.18	560.73	173.558	142.935	133.03
67.01	487.932	76.33	161.665	-90.4963	93.3505
96.73	349.627	173.82	505.476	547.661	74.0378
86.17	460.708	107.5	534.191	171.848	-113.341
65.99	115.172	465.05	140.567	515.944	115.936
113.96	78.3121	456.78	149.717	255.433	-107.106
467.33	168.343	156.73	106.419	130.178	-127.748
506.2	169.584	-102.64	119.267	142.423	79.7759
126.98	107.271	464.75	543.485	518.207	85.0785
-135.68	90.6807	429.27	-116.637	608.782	1074.23
134.93	72.6638	458.57	505.675	90.0961	166.671
97.93	475.475	264.37	534.029	133.382	479.802
356.21	438.667	201.73	483.571	122.177	-102.337
106.86	440.595	558.78	530.299	105.42	136.647
362.23	137.274	274.02	507.868	111.191	-92.4658
688.26	169.533	468.75	113.419	132.744	136.541
81.76	120.387	451.08	82.7879	204.523	179.67
481.29	138.077	480.27	160.619	-127.357	-99.1611
1287.11	93.1124	142.09	70.2708	160.641	91.7585
268.64	75.4581	973.19	567.381	-104.201	85.7409
412.43	114.409	-133.63	145.814	-122.096	76.7971
373.43	181.726	116.58	486.49	431.38	107.505
691.42	101.138	538.24	132.69	975.327	-98.2543
123.35	118.572	489.34	295.22	-145.618	118.194
136.48	136.068	91.26	500	94.7394	187.257
284.77	123.095	345.01	212.59	147.067	443.473
541.82	160.582	139.29	570.352	106.474	90.4534
85.72	86.6627	80.8	125.01	95.8013	85.5767
-77.1	149.962	122.76	443.304	125.573	105.41
465.08	116.928	98.95	100.07	-89.9301	98.8684
-124.58	97.0413	514.39	504.354	104.858	548.512
-105.47	70.2458	250.39	81.123	380.101	-123.792
-169.57	71.1076	453.75	514.763	122.687	118.32
-91.72	89.6043	88.95	147.962	496.644	105.246
-100.69	121.062	174.41	477.116	476.083	-132.771
210.9	442.267	470.78	472.768	98.0967	-85.1927
184.02	70.2098	98.11	161.963	411.34	94.4484
138.56	128.554	-93.91	181.422	255.807	90.158
-103.73	367.354	115.64	73.8943	-107.463	527.245
90.62	158.917	-98.67	76.759	116.538	-121.994
72.55	121.574	110.43	138.961	571.704	496.963
138.74	132.14	451.31	492.578	590.053	503.964
50.2	140.698	-99.53	201.161	206.479	-79.1301
207.42	404.774	511.16	534.485	129.816	112.124
345.04	67.2575	458.97	98.1151	548.613	149.958
93.33	96.1062	-107.85	165.654	428.922	122.514
923.65	134.485	103.78	127.714	-89.1082	100.329
-146.58	72.0274	109.71	500.168	207.562	591.17
76.44	498.295	539.39	525.665	180.072	-94.528
215.25	158.446	175.07	66.8421	108.15	97.2523
412.07	92.0389	85.09	500.982	517.746	122.568
-91.71	90.5756	395.51	497.798	78.9582	-97.7178
297.67	126.3	135.98	521.85	152.204	-96.7442
749.64	59.0187	96.55	127.18	161.144	123.231
448.31	117.52	126.02	114.872	186.838	140.12
80	81.4221	146.15	-74.1149	-98.8712	569.478
196.65	82.2772	96.86	177.691	106.979	528.109
441.18	-89.7956	80.35	565.512	-68.8711	-102.746
65.21	437.141	419.44	524.391	-76.5097	83.5048
-106.99	92.4943	104.31	-80.0301	120.135	-98.8603
-98.4	451.22	154.62	429.679	-78.5021	109.422
121.39	83.4767	501.22	514.148	-119.762	-92.3335
294.8	-78.1006	496.51	77.7111	-122.314	104.611
425.78	487.51	-91.62	494.357	481.449	111.007
-84.05	484.413	-127.95	472.752	192.567	194.298
309.68	65.0793	94.53	209.443	-104.838	84.1201
1376.83	77.7898	466.09	452.588	-96.7565	-114.927
135.92	138.941	92.31	452.766	-115.665	492.687
-257.25	64.8129	466.25	-97.5717	467.929	-115.07
94.48	458.714	68.93	544.935	428.697	-101.256
126.49	436.947	182.07	505.284	-145.163	178.74
18482.4	150.94	504.09	494.012	138.414	109.808
103.46	79.4724	-99.66	176.577	126.662	-96.6036
389.6	156.392	608.89	554.89	163.295	-93.0246
-68.84	154.634	425.8	447.921	-91.3451	-151.664
97.59	80.5413	473.51	515.14	125.312	190.016
236.44	354.955	101.87	446.284	118.127	-88.6892
752.45	107.148	521.09	457.495	80.0909	-98.5331
-69.38	156.589	582.36	535.706	-99.6136	-99.7986
-163.98	118.578	506.05	480.379	-92.6296	654.531
61.64	93.9234	197.83	531.079	-120.004	-100.815
396.68	295.878	141.08	515.801	89.2918	-91.345
-75.99	206.524	212.31	529.858	522.021	92.6307
204.13	76.5207	549.95	596.142	389.751	584.659
260.94	126.436	462.12	151.27	483.525	120.787
425.49	115.702	116.06	481.815	153.849	143
-102.68	-128.446	774.54	123.446	154.615	92.4929
852.98	164.035	133.82	459.235	-117.618	-111.119
819.01	480.838	344.66	462.831	124.076	-104.567
92.96	138.325	417.23	64.3446	472.782	103.003
59.33	77.6863	151.95	101.982	449.557	124.756
170.33	257.138	122.51	452.392	91.8423	133.134
288.64	436.072	534.5	75.4337	140.403	93.9927
-306.04	77.2738	379.52	432.275	77.884	108.09
338.85	345.393	-110.51	501.174	168.74	86.2029
163.35	188.39	95.91	480.826	452.065	-102.751
87.27	169.862	79.88	461.418	501.31	73.8011
98.53	110.625	509.82	394.33	154.013	95.7891
-117.25	455.666	-139.32	460.219	-107.141	85.583
-60.94	121.47	-77.01	510.024	136.044	499.341
388.98	107.981	145.09	-135	135.411	114.019
98.91	125.206	223.35	537.927	464.292	117.044
1265.35	106.213	525.28	85.3687	80.5053	-115.362
611.02	122.723	488.49	166.855	656.976	153.637
-178.02	197.113	484.23	178.135	-117.269	-97.5452
175.76	73.3702	540.09	155.731	436.482	-119.546
232.16	87.5684	146.27	415.93	138.676	106.076
85.79	88.7815	467.1	526.494	431.401	-91.3078
306.48	150.756	211.39	145.682	488.894	91.6699
443.97	433.121	479.99	-93.0835	-108.182	431.799
122.98	-85.1054	511.2	206.557	142.484	496.373
112.69	65.839	435.32	-80.5616	-134.228	557.381
97.43	115.72	316.47	485.115	147.939	130.855
403.09	76.4013	456.66	150.624	498.802	594.039
-150.77	428.999	435.24	477.321	219.993	586.538
440.71	149.081	550.4	541.217	168.213	597.274
60.49	185.692	442.15	450.265	528.154	204.95
296.98	76.1867	88.92	426.678	155.109	-94.3937
113.59	141.422	204.34	482.602	-104.938	105.426
452.31	85.6526	75.12	477.041	92.3962	-99.7806
142.37	158.485	463.25	58.2124	206.502	-93.2828
405.65	442.598	534.53	476.121	141.566	-94.206
151.52	126.098	528.93	-160.056	96.7387	-87.7053
-64.09	87.2258	529.93	136.906	-124.298	504.177
252	438.287	-94.75	111.271	160.937	-118.318
440.36	302.518	443.12	382.463	96.7543	525.195
228.04	71.5398	481.63	555.323	475.563	-120.377
-134.74	213.781	119.11	491.537	117.61	134.413
166.39	106.479	130.47	127.88	-108.526	100.562
119.43	117.416	468.11	124.827	123.28	-118.548
131.71	127.404	472.92	96.9886	443.328	141.126
214.28	114.251	111.23	573.644	131.842	116.34
94.05	264.049	418.1	562.009	-98.7727	196.453
459.05	136.53	494.45	186.654	102.344	-97.9529
-121.8	294.181	-131.3	216.215	121.538	114.823
15740.5	103.143	-80.16	98.3301	81.3788	90.4131
139.01	65.2938	574.43	393.725	468.36	-112.514
172.18	167.476	467.74	377.097	490.459	88.7775
-423.75	132.327	101.8	449.823	124.406	527.311
663.69	136.835	86.57	174.525	-131.165	122.782
86.89	454.566	98.36	154.902	485.826	-123.241
455.55	124.849	527.61	117.578	-104.396	-98.4128
174.55	241.829	192.33	569.704	104.89	-88.2565
422.49	147.366	483.12	518.084	-102.104	-92.4564
394.48	150.79	499.62	74.7308	121.46	90.0365
176.02	132.292	538.34	78.0837	160.976	110.964
86.87	126.255	111.1	175.227	122.279	522.028
77.8	152.013	-62.99	585.901	485.677	117.279
189.54	137.704	-226.71	422.042	507.217	104.47
59.92	144.264	515.33	455.211	460.599	111.759
158.87	83.6802	134.66	187.861	176.018	1142.9
-193.73	88.6236	115.2	-87.2364	-164.547	517.882
211.23	157.125	517.64	455.008	166.026	104.077
-125.91	152.329	118.77	91.8168	111.94	83.3912
75.3	72.0822	163.87	468.663	-92.5715	-95.0178
301.51	133.803	159.4	493.983	585.912	107.633
-209.19	119.743	453.65	255.48	104.674	-75.6911
509.45	147.322	551.37	103.448	-115.09	-94.4278
-304.9	119.026	-103.73	128.507	163.727	135.313
-251.48	105.524	458.59	497.636	-109.502	128.675
-212.41	115.782	129.12	435.939	100.137	-103.926
125.43	54.095	485.84	73.8248	132.391	118.387
496.97	74.8096	495.97	453.816	127.976	109.444
139.45	215.013	522.37	453.018	-126.612	212.682
82.93	215.763	413.7	128.326	152.149	616.311
190.36	88.8033	154.7	584.366	161.358	-146.878
58.11	198.129	174.64	197.985	141.198	127.461
423.22	166.08	162.83	451.815	138.235	-98.9719
431.81	78.3971	142.14	505.073	124.171	54.7566
69.05	77.0974	563.86	456.961	108.479	112.906
261.64	99.4006	450.01	183.782	210.476	-108.197
367.38	148.807	211.65	415.545	161.187	87.9848
98.03	69.0737	103.42	392.353	-110.277	-98.2089
-92.31	110.402	172.08	473.849	164.945	98.5616
-368.8	120.331	169.45	528.739	332.483	545.314
-146.38	137.069	126.65	-115.524	-100.23	1000.25
409.48	77.9735	527.31	468.889	100.71	521.317
102.62	105.726	159.32	65.5381	327.878	73.5095
444.35	63.6138	227.12	118.028	-170.139	-85.1441
263.58	69.8313	493.84	66.6264	1150.17	534.233
104.2	85.5005	477.53	502.512	-132.792	-91.0479
420.56	109.732	464.87	147.9	144.42	-77.8112
311.57	299.695	568.78	74.8372	511.943	116.171
476.17	129.175	110.13	512.611	249.094	-103.625
297.17	176.602	429.42	-110.978	-117.081	106.21
441.84	94.8519	92	115.148	-91.4453	136.074
114.11	134.48	479.08	170.119	143.812	82.5311
219.67	78.856	511.07	155.822	111.053	-97.9681
-745.8	211.03	505.01	121.06	103.281	339.296
338.51	114.17	156.94	579.376	538.308	452.455
153.98	61.4543	109.13	493.721	134.618	76.2572
103.24	72.0705	106.77	165.785	120.621	89.8931
-88.08	124.97	170.23	380.672	99.803	-89.0445
396.43	108.956	168.61	84.4215	419.889	74.626
849.9	127.394	349.94	115.2	487.174	-92.5923
431.14	103.202	492.57	-80.5206	127.857	-92.0817
346.2	171.546	91.11	153.353	-109.377	-101.17
92.26	237.899	521.76	483.493	102.919	108.927
122.45	113.02	522.3	549.838	239.112	466.427
60.04	101.921	494.47	89.1547	187.499	-108.205
106.41	104.287	518.66	475.637	98.2246	118.366
254.52	139.235	104.41	533.189	-79.7285	580.138
169.63	197.724	122.41	151.645	527.785	106.643
136.75	144.703	182.85	444.192	161.305	-69.9412
259.67	408.173	412.66	509.939	120.28	89.9151
427.21	444.542	124.86	413.683	-92.328	-90.6313
166.34	85.1177	-97.34	1007.64	161.283	506.863
85.97	72.4804	551.57	420.747	157.89	-105.353
239.58	136.75	135.03	86.2271	1046.77	85.1205
148.44	468.233	433.66	161.792	-116.131	530.685
124.41	149.042	182.52	-83.9034	-75.6773	455.517
164.47	72.6717	443.38	479.388	461.693	-116.687
-56.56	482.335	-83.72	485.559	110.267	-111.178
286.02	120.407	447.9	484.293	201.635	130.831
-116.71	76.2679	183.75	510.64	-72.9786	465.498
414.69	71.4324	186.11	441.91	-128.016	508.24
391.1	59.973	116.59	525.786	128.735	91.7727
125.19	93.2087	117.39	134.304	101.433	503.599
211.09	68.5633	568.01	85.7698	-135.269	75.7683
133.31	78.0287	446.12	525.616	154.403	244.045
-59.13	471.848	460.26	117.466	67.6147	420.593
130.01	146.336	604.53	113.298	180.842	88.7064
128.32	438.86	446.25	102.792	115.227	115.289
451.88	121.954	90.16	156.468	201.507	288.181
78.79	121.687	130.63	525.055	-100.266	515.396
11919.8	144.15	-80.86	426.757	194.079	-83.8922
113.35	431.35	373.2	514.798	153.578	122.623
105	133.277	467.23	512.052	174.248	-71.4728
307.82	116.32	185.07	94.8238	-111.741	97.0772
144.79	465.886	122.72	-110.795	114.247	586.319
425.56	97.8874	298.36	5678.23	69.8388	90.0395
-127.09	254.019	589.19	284.452	122.295	600.977
96.39	485.943	167.64	537.406	114.43	89.3065
112.48	86.2999	91.21	431.041	114.482	534.506
90.56	509.93	490.7	92.3208	-110.448	-74.3715
156.07	-100.121	464.47	470.918	131.891	99.1287
86.23	146.649	580.16	100.5	-125.26	-93.5688
130.23	64.6453	551.9	521.779	186.385	556.027
493.72	143.67	125.01	121.567	163.083	116.031
147.85	454.753	476.48	542.073	-113.355	67.5075
136.09	66.123	106.11	496.879	455.705	-110.993
-140.98	144.709	-84.87	455.406	461.882	85.2155
54.5	99.7803	451.96	487.885	-166.64	84.9891
-344.35	99.5093	165.25	495.436	139.654	93.9991
-228.44	-84.9242	359.62	547.633	214.01	-107.97
77.85	172.768	148.04	103.519	513.794	143.987
75.24	154.488	296.14	238.136	132.573	92.1479
387	423.97	458.39	134.751	-83.5968	119.295
12962.1	117.844	508.04	-65.3764	88.331	112.944
-87.17	79.1918	338.4	442.428	246.386	-114.636
88.46	104.722	586.25	106.5	-112.039	-74.8319
446.1	80.5939	-102.02	171.978	189.988	99.0837
550.78	108.522	134.12	83.7448	560.268	62.0063
71.51	75.3695	455.8	490.865	148.459	89.2398
326.37	145.752	266.94	449.684	82.4844	-119.337
221.85	101.358	217.26	258.543	240.812	110.051
218.49	118.981	500.24	-94.0293	459.179	531.852
825.87	409.458	126.64	143.005	182.1	522.762
354.33	156.91	203.71	123.263	-125.966	479.942
-180.36	135.282	488.75	65.6868	-96.4978	-92.8234
-405.4	72.5408	550.62	550.707	-89.3034	479.915
117.73	64.1738	95.95	88.8078	84.9454	-65.653
145.06	166.511	-118.26	91.9753	991.138	-84.0887
-69.67	89.7359	106.8	453.098	144.841	487.688
207.66	163.382	439.5	555.053	901.631	535.018
266.29	123.908	532.2	468.653	151.583	490.256
124.17	103.121	427.47	523.871	140.334	-114.592
125.48	80.0133	491.8	469.147	125.131	200.055
-168.44	113.383	175.3	118.169	90.1649	153.418
111.94	140.914	105.05	473.398	-137.986	133.836
107.87	81.8541	136.39	514.54	182.012	-87.7161
177.6	453.346	-133.35	100.426	-128.664	119.236
349.57	132.454	546.69	537.189	-95.3796	-88.8198
81.48	198.347	105.21	258.416	457.558	532.958
377.44	98.5649	640.45	445.097	388.093	475.51
160.54	128.063	164.1	491.3	69.0258	94.1736
94.78	89.7657	91.26	464.504	114.963	98.3012
122.89	100.355	173.78	98.3548	170.561	101.955
100.08	120.558	490.05	280.364	140.856	-103.055
284.7	113.893	175.5	83.5084	189.284	112.37
169.22	163.592	528.74	543.771	139.811	502.609
397.79	144.032	280.63	495.763	605.468	-99.5538
111.3	96.6245	104.29	-98.9166	97.4075	71.7657
-111.23	147.287	146.6	456.559	444.24	111.477
138.12	89.3098	527.06	144.053	553.064	93.8418
609.3	92.1779	431.66	493.452	530.967	497.012
100.67	171.308	152.92	484.46	94.1531	556.299
173.82	116.071	140.76	375.403	485.87	-78.9776
400.25	161.988	-121.22	527.152	126.178	-106.613
316.03	215.074	144.61	482.658	499.748	-98.4593
180.5	95.8778	520.66	511.313	181.36	-100.178
2328.49	77.7402	146.17	124.694	123.132	-84.567
124.78	129.932	436.16	524.257	128.347	100.783
127.9	292.197	116.26	496.104	392.412	-88.4729
101.19	289.624	493.91	518.525	599.146	-105.63
119.33	450.37	462.67	234.379	1226.15	495.346
178.49	96.3529	469.66	538.796	513.712	544.445
11651.1	93.2981	-191.74	436.138	181.976	116.316
16212	153.983	795.91	522.244	-129.838	-121.065
-83.16	89.9827	775.68	567.326	241.287	617.741
1013.08	806.617	409.84	67.9214	-142.086	591.933
157.62	114.84	159.38	145.113	532.037	-105.141
493.8	117.407	484.69	574.61	165.757	92.1922
189.79	194.619	-133.73	532.655	177.184	80.9898
918.25	75.1906	494.44	70.8267	113.401	91.5177
112.24	462.074	209.07	482.229	470.697	-115.409
158.22	458.356	504.02	529.069	149.363	85.9699
105.18	428.759	141.23	519.693	132.809	106.358
229.81	228.211	472.24	525.536	159.934	82.1817
397.83	128.101	468.32	172.959	111.421	94.2177
296.94	135.737	114.42	113.009	-70.5031	116.247
400.39	89.6963	479.75	498.739	-135.856	-56.7521
117.56	104.698	727.88	148.244	130.16	-110.678
129.62	141.924	727.07	93.3219	523.718	90.0582
152.44	417.255	126.93	97.7405	509.697	-102.271
183.1	96.1684	-96.85	79.9529	109.288	109.731
72.74	148.332	148.98	483.99	506.15	1025.35
178.28	91.6611	141.97	205.349	-106.087	93.356
204.4	72.2779	477.65	132.641	114.918	-84.8765
238.21	490.817	492.86	124.131	85.5909	-105.573
142.64	126.054	164.9	716.606	576.263	580.239
553.89	129.521	162.63	513.586	123.633	129.184
149.16	323.943	174.65	-92.7701	-81.8413	-85.9274
168.2	414.541	166.62	178.49	495.89	-101.993
103.94	165.018	197.18	497.813	130.787	502.689
-749.89	87.9386	541.83	572.839	153.979	-82.6937
136.47	118.759	144.1	528.3	526.335	87.4428
16659.5	145.476	482.71	146.963	-115.183	104.539
12100.3	241.48	974.51	504.988	113.042	447.372
156.81	124.409	524.57	502.779	-91.0666	-110.742
509.44	89.8729	207.22	200.72	-126.983	587.224
625.13	102.552	207.23	225.901	526.895	91.5443
118.27	133.909	117.86	744.655	119.81	550.998
256.59	85.7648	512.33	553.562	-116.251	-101.781
145.85	90.5786	485.08	-94.5897	328.821	-109.983
149.79	89.8198	99.92	555.873	-108.63	87.486
128.68	92.1038	496.65	155.299	676.121	-87.1928
153.83	115.839	290.68	484.789	105.698	-72.5333
335.07	57.2456	117.67	159.163	144.139	532.433
220.44	140.232	115.8	452.615	522.495	52.9014
158.69	122.25	235.1	544.782	89.4045	91.2122
205.31	465.969	336.44	412.439	-139.805	1045.84
126.73	133.625	1031.63	143.529	-161.497	87.6251
149.05	148.086	261.14	445.806	632.328	404.715
142.91	-101.45	146.4	569.155	1102.91	597.312
192.87	158.259	167.16	-144.582	115.491	526.567
120.96	159.919	480.73	693.258	-91.6736	92.0761
391.92	126.879	539.49	500.447	504.071	96.7265
113.1	482.203	129.46	520.184	732.368	487.869
70.95	435.94	156.51	-94.1304	171.974	-48.3427
380.87	114.036	147.88	541.88	190.568	-88.7515
917.79	108.948	482.84	-90.1014	-110.88	134.526
440.39	141.185	186.38	481.313	-107.479	-95.1739
-119.78	96.0508	549.99	437.612	219.493	107.653
419.76	458.379	580.99	466.385	195.901	103.58
111.31	120.716	224.26	471.492	576.576	140.519
-133.51	126.959	454.35	-74.9688	-134.59	109.629
94.93	420.007	505.96	533.448	144.125	518.148
130.75	91.8704	522.91	393.678	422.659	122.992
-152.28	64.9142	98.96	1451.99	-98.4225	566.582
10716.5	90.8093	419.36	171.277	147.547	-98.8066
10360.1	162.609	509.4	112.198	-110.158	101.359
145.35	83.0699	284.63	462.717	147.556	472.082
433.43	163.713	110.21	547.842	-131.124	159.028
149.17	72.75	437.4	522.369	114.217	571.479
96.81	145.228	-118.12	-94.2734	172.992	512.384
360.81	436.936	91.16	-88.0875	92.8221	152.924
312.33	186.025	120.88	478.148	221.415	-82.5395
79.26	103.998	501.37	519.701	470.531	181.089
228.42	686.143	505.03	151.72	123.46	94.2681
295.46	170.899	907.09	478.605	108.661	87.415
258.94	487.675	495.5	111.839	109.396	-111.315
714.04	74.7005	155.22	146.374	136.249	-106.203
573.04	403.686	168.82	430.717	219.884	132.791
-78.44	118.792	495.18	481.467	539.901	102.097
453.02	194.067	429.18	-73.7345	450.697	-89.6
136.08	76.1421	501.68	530.416	503.951	424.388
146.21	97.2997	393.12	599.751	159.165	427.447
225.05	92.2277	520.36	524.357	93.8655	-112.563
122.05	72.6683	-97.39	470.254	526.569	85.868
138.81	90.7299	468.35	478.765	-73.8853	-122.982
76.27	106.005	285.74	394.584	105.26	-103.457
79.28	450.25	476	75.3475	177.504	-103.004
255.95	153.625	463.42	185.543	-102.055	490.103
85.24	73.1768	291.44	487.279	-110.875	-122.5
197.43	139.155	530.74	388.377	90.0167	-93.7873
320.19	94.6229	139.36	548.788	-115.03	115.747
-115.4	139.367	130.97	561.118	558.881	492.511
678.46	78.704	89.79	123.7	505.393	-90.5239
222.43	98.2679	356.46	160.27	552.955	74.1471
125.79	206.908	465.16	-133.414	156.116	-87.0113
257.72	54.1986	646.43	221.356	546.961	96.6859
154.96	108.383	597.53	117.453	397.747	559.333
139.67	431.387	134	535.621	197.584	-88.5386
345.92	84.1836	496.22	162.044	128.884	564.146
138.9	100.233	-82.5	505.336	176.219	497.529
152.91	121.288	196.3	532.948	683.645	651.79
83.39	474.034	89.67	541.232	-128.501	103.248
129.39	145.819	117.76	137.38	-93.1007	-124.685
132.29	78.406	103.85	1321.05	129.281	64.2091
281.45	190.615	415.81	153.028	83.3963	-146.452
488.86	437.204	101.41	1163.22	542.68	88.7154
148.96	144.058	151.45	-101.934	487.052	578.877
85.75	129.27	100.05	109.79	554.399	-82.4056
115.24	86.3999	529.91	131.513	539.799	632.924
-185.19	319.668	451.07	192.55	167.318	124.743
177.52	288.888	152.64	491.208	181.525	-120.694
78.62	430.827	138.92	470.398	426.588	133.012
280.93	128.144	506.94	522.722	106.2	-77.9852
230.81	66.1577	538.84	448.34	100.894	60.9451
121.45	69.7987	106.02	148.523	131.314	-94.2268
377.05	478.72	509.18	99.3406	82.2375	-98.5019
124.91	97.9193	195.38	155.072	-133.474	-129.013
163.97	145.038	418.61	-89.5106	81.6994	86.5282
318.34	119.789	473.66	564.868	132.163	-100.249
155.72	169.51	187.64	443.859	519.215	95.1219
84.75	97.7857	161.5	462.587	132.655	151.646
302.26	79.0848	149.41	-90.9246	538.738	515.952
143.56	231.776	514.42	557.806	-112.783	503.971
-121.09	72.6175	473.84	477.016	116.95	82.4724
104.98	78.5228	140.08	350.264	427.193	734.386
134.94	73.2213	521.13	478.497	494.606	523.217
71.21	436.017	436.79	160.904	532.602	-110.548
138.74	82.4454	59.38	496.331	138.917	-129.132
207.24	80.7597	161.72	308.21	597.979	-89.8129
454.42	434.622	141.63	527.495	163.648	101.331
91.75	98.6982	96.28	98.9234	664.452	118.534
81.65	119.883	537.62	522.099	157.719	84.0426
83.96	127.934	178.2	158.354	250.769	563.503
468.88	318.993	73.48	179.036	416.451	141.374
91.5	152.691	85.16	464.702	107.558	126.473
119.76	100.417	205.55	149.024	456.171	447.515
338.7	113.783	475.14	121.47	130.537	-98.8301
125.8	447.661	243.06	555.634	-119.849	90.2614
210.44	149.765	-100.05	540.937	123.531	471.47
-68.02	143.983	155.68	466.599	410.557	454.095
162.02	71.2664	-88.81	187.62	1048.7	-53.7189
13117	116.296	166.75	568.426	251.647	-90.7329
581.5	109.621	516.98	146.548	-106.878	-89.7636
132.07	98.9431	324.13	145.078	126.678	128.87
85.66	81.7173	136.58	145.464	451.288	118.938
519.02	93.9323	440.55	463.042	143.103	73.9756
93.08	113.29	138.07	176.414	173.316	559.451
107.51	82.9719	105.05	461.745	116.37	-103.35
-117.36	185.394	235.24	154.519	541.811	-105.624
150.37	123.692	495.22	435.123	159.606	-118.195
119.92	137.824	457.88	514.844	-122.07	105.731
440.97	464.455	562.8	-116.416	97.7055	-119.133
102.72	451.077	93.92	216.515	490.545	-109.76
-252.73	67.3767	230.72	392.767	418.148	-103.484
134.9	469.403	435.42	211.548	487.462	-94.854
174.91	125.107	473.02	451.582	140.393	1018.34
103.07	75.3154	526.17	105.163	188.455	116.816
369.53	131.994	579.92	134.11	-144.878	191.039
445.99	79.6791	501.41	133.538	125.043	559.285
421.28	-78.3864	563.74	502.88	491.841	102.212
98.33	88.3034	342.62	512.679	405.399	-97.5445
415.8	118.792	499.01	494.038	-125.329	-100.703
-76.03	193.676	503.96	123.019	156.121	542.168
424.82	85.7005	161.33	157.395	526.529	96.2683
-74.65	126.969	461.77	454.158	157.367	-136.661
140.91	87.5661	147.42	513.963	-122.648	506.472
122.9	168.52	490.21	135.049	323.143	438.814
-64.11	72.6773	381.29	154.479	436.642	125.435
105.08	-66.2733	208.56	153.908	439.595	466.037
339.77	749.761	194.69	453.701	498.68	516.933
236.65	131.431	90.14	185.604	152.806	85.5026
476.77	121.462	514.61	127.297	-194.899	-97.1838
300.54	118.482	558.73	585.611	459.727	112.321
-93.28	147.858	495.35	191.833	119.894	-105.606
-90.29	109.975	130.85	103.083	123.556	596.997
177.51	78.6	180.58	558.277	945.542	-125.048
469.37	124.097	-77.82	164.21	457.162	-89.6677
404.55	183.436	499.82	542.266	100.465	-98.6374
133.31	399.409	84.44	418.833	139.303	530.791
405.14	121.592	441.68	409.395	132.247	-112.447
6769.94	245.494	565.8	469.505	123.469	-105.669
315.13	124.408	437.75	189.93	-104.007	-96.5806
261.15	91.9578	122.19	108.467	449.219	-84.3091
133.29	99.0824	564.96	474.267	-85.5593	549.763
135.83	136.259	528.92	155.185	107.65	-106.674
126.36	92.5227	139.92	526.902	200.817	127.95
297.4	82.0482	535.51	498.848	134.584	86.2923
161.04	89.0251	152.5	492.635	104.007	87.1531
-108.03	163.077	182.79	516.551	454.047	115.21
100.6	428.834	441.41	196.756	435.353	72.649
98.09	199.461	-108.58	68.8804	114.758	505.688
-62.41	68.1069	525.69	457.686	160.725	-107.812
136.74	496.765	502.61	135.072	460.405	604.75
-175.16	470.883	106.65	541.729	174.74	139.296
139.21	93.8385	580.24	393.667	554.133	68.9472
101.99	212.27	530.31	-88.4987	136.244	-110.093
450.49	84.8318	277.54	466.831	168.092	86.9422
440.67	171.558	450.53	629.275	-110.367	98.7263
172.54	72.2751	600.48	502.907	101.878	138.392
102.38	428.936	320.55	166.455	-136.192	563.547
229.85	447.663	147.9	438.593	170.023	-119.563
529.51	143.54	170.97	129.54	586.182	-83.851
154.59	154.325	139.22	-122.987	423.314	1066.13
-99.19	153.617	132.02	519.355	359.582	-99.9492
107.6	80.7959	532.53	86.948	-77.8351	145.158
474.98	331.826	486.77	492.683	92.3626	110.35
423.24	138.807	477.07	522.751	122.326	78.9638
258.07	161.969	87.69	696.69	-112.115	534.338
86.15	142.367	529.3	526.555	516.681	89.4143
470.96	80.8122	542.63	159.027	94.9714	-86.7292
-75.75	175.914	501.74	132.185	466.301	102.783
-71.63	161.98	396.4	439.477	-140.664	94.9247
132.29	74.6606	107.84	462.196	542.397	131.674
162.22	67.1182	127.18	646.802	109.41	585.111
	161.691	52.91	105.317	-103.565	-202.247
	174.344	446.5	196.924	134.426	88.5632
	-85.0068	171.54	499.482	-159.534	121.812
	90.4741	160.39	507.478	-125.144	-91.9872
	103.968	504.03	550.515	-117.985	-78.5159
	73.555	-73.42	103.853	178.929	-113.38
	913.439	160.36	155.684	574.515	607.719
	146.23	445.19	413.673	749.061	98.8259
	129.228	406.72	1736.38	109.548	100.666
	164.061	-102.17	462.767	133.483	-95.2513
	445.818	444.31	309.48	134.859	520.744
	145.135	171.46	122.345	-103.093	100.071
	141.017	218.36	478.262	1046.86	402.732
	112.186	126.24	458.275	-114.873	81.8833
	68.2998	152.07	508.906	158.429	-87.798
	146.334	579.28	101.582	141.759	628.737
	107.294	174.96	487.035	116.545	-100.509
	150.962	522.01	172.348	190.767	1095.79
	65.0856	173.61	565.236	171.114	628.175
	121.066	501.34	474.153	131.546	539.027
	354.49	513.9	1005.73	185.142	78.8996
	306.341	503.61	526.435	567.738	95.8382
	451.158	426.28	562.566	-152.172	-80.1001
	100.341	176.7	518.538	412.56	712.865
	77.3056	123.18	449.553	409.566	-105.619
	136.357	107.77	518.798	-112.199	109.864
	89.2099	101.17	177.959	130.22	102.574
	84.983	-98.25	161.192	165.99	-97.8556
	108.98	476.06	548.707	147.984	-89.8343
	114.499	904.57	74.7605	568.647	-98.433
	140.23	181	437.953	-119.241	-88.1616
	75.4458	492.02	445.577	-84.7859	-95.7236
	62.8123	505.29	433.843	532.259	-107.464
	76.7594	465.84	238.191	168.43	-87.2648
	444.176	519.71	503.409	545.147	539.209
	122.935	172.06	219.669	137.748	-94.0882
	76.6291	476.75	61.9231	-121.556	-87.1204
	123.89	262.36	556.975	456.256	161.346
	121.623	-103.59	555.183	458.538	-92.5271
	202.669	129.19	494.821	-81.1345	82.217
	264.091	417.61	155.768	-129.159	-109.117
	133.947	407.86	131.136	113.193	68.6762
	157.968	508.16	-92.2243	552.366	552.457
	59.3131	186.31	487.707	126.605	115.93
	140.506	258.83	94.3272	126.77	-88.6135
	462.1	750.2	107.431	-153.297	84.943
	174.559	185.53	-110.167	-129.689	82.3438
	156.563	455.59	418.174	110.9	-83.2289
	151.317	538.5	417.987	232.371	-78.6722
	122.589	134.07	103.01	111.393	-96.7318
	83.8281	489.7	72.272	137.73	-86.0123
	399.83	469.78	178.82	488.888	93.8613
	121.897	151.24	158.937	-115.987	88.5001
	198.018	192.46	299.217	154.063	-78.527
	98.7342	127.7	455.571	141.413	571.96
	96.3603	201.11	159.878	125.745	117.286
	131.76	-101.75	128.669	429.782	-102.156
	93.8154	504.87	522.426	-129.622	169.369
	468.542	102.63	157.46	172.341	499.292
	460.843	-93.81	524.232	483.29	-121.944
	728.704	535.87	111.854	533.601	104.41
	146.422	311.33	112.874	174.465	-110.531
	65.3784	153.13	460.775	534.474	112.409
	166.03	466.53	550.325	188.154	334.999
	425.937	212.67	508.671	480.805	-83.945
	409.766	538.07	432.268	-174.765	989.696
	119.741	546.86	77.3362	174.251	528.702
	126.901	81.82	528.015	126.773	-102.703
	429.946	157.88	463.756	157.194	-81.8696
	94.8284	169.72	556.928	98.5759	737.101
	418.305	98.86	536.294	-88.4955	101.821
	136.484	460.01	550.964	547.064	133.248
	279.55	179.14	270.882	-136.538	-99.1143
	175.996	474.1	459.959	102.729	-102.938
	100.583	-101.86	509.15	455.824	-95.2247
	122.148	507.13	143.28	102.388	520.919
	112.201	463.89	143.342	-93.7883	183.969
	425.031	85.21	448.907	467.622	-90.6249
	115.613	371.45	142.529	101.634	505.155
	195.54	122.04	496.098	397.832	-95.3023
	126.648	135.44	520.653	107.83	95.0795
	480.378	132.54	423.094	157.695	553.937
	125.714	519.35	442.4	85.2053	-122.561
	250.334	200.17	135.959	-99.0132	553.279
	73.9077	113.28	559.091	168.016	-74.4655
	105.686	448.45	89.0645	141.643	-84.5565
	450.89	555.99	80.2993	501.195	120.685
	100.434	794.92	124.431	146.628	-92.3319
	230.324	131.44	484.72	189.66	-119.286
	126.747	170.25	472.194	147.579	120.006
	153.658	477.63	131.53	125.969	97.649
	-192.053	459.17	503.536	420.302	-108.416
	136.149	469.19	-89.086	94.8564	78.5669
	200.387	401.5	511.096	486.455	516.296
	159.612	123.96	502.833	109.459	109.719
	106.623	446.36	98.5197	486.138	-97.0488
	86.8341	709.68	510.129	421.772	587.997
	371.062	473.86	542.62	546.15	-79.8525
	177.255	-102.32	-76.5332	-132.721	109.15
	73.5646	485.2	448.766	-105.492	-169.313
	147.303	497.15	-84.7814	133.91	-89.8987
	238.873	129.63	91.8935	114.762	91.1979
	172.867	106.31	185.943	75.2503	104.783
	490.338	175.11	484.641	471.587	-123.978
	151.988	533.3	573.339	168.427	557.802
	443.174	471.16	188.336	129.787	106.702
	162.171	433.86	124.145	134.325	-100.064
	110.455	170.7	438.962	-88.4076	575.341
	72.1894	393.1	136.952	-110.041	-76.9902
	126.579	168.41	-84.0641	164.535	79.3031
	143.677	120.26	501.517	221.746	-87.8581
	136.649	202.13	485.773	92.0393	-107.544
	443.259	462.57	478.446	500.179	100.747
	439.892	488.95	-87.1856	133.159	-116.521
	97.9734	102.32	423.374	98.8816	80.3189
	116.443	130.38	573.471	403.505	481.425
	142.88	468.27	402.784	526.627	86.762
	155.983	489.77	171.196	178.723	-119.188
	128.167	132.92	176.45	157.052	153.202
	-159.72	449.87	515.43	-125.833	-96.4414
	119.719	900.07	165.693	631.278	584.631
	319.166	109.7	120.024	-109.602	99.3083
	186.782	157.5	169.022	-93.6942	940.003
	117.202	163.27	546.409	-137.597	-70.1057
	152.591	183.91	491.32	107.395	633.629
	152.056	176.78	93.0922	478.463	510.487
	88.5102	493.74	477.594	-100.974	-115.621
	201.032	448.38	392.355	130.221	506.979
	168.138	-120.82	114.63	138.894	-96.6932
	112.942	141.12	522.344	-131.151	130.706
	114.681	143.94	103.284	103.517	-99.5525
	107.573	493.8	129.16	-118.729	566.967
	153.629	320.27	256.31	-144.379	-114.868
	253.577	168.26	474.211	438.067	514.47
	112.07	462.91	602.226	591.393	224.629
	114.408	189.44	468.818	138.834	-82.1498
	65.3446	182.93	513.455	376.175	86.8224
	80.0708	495.75	532.249	-118.124	203.369
	-182.805	-97.46	164.661	540.25	92.0326
	100.384	119.41	184.517	108.778	494.196
	105.256	531.48	525.726	1041.53	79.5348
	422.958	222.8	503.432	86.6609	125.053
	150.822	151.74	219.089	519.969	-101.876
	468.208	565.13	81.8054	-124.139	-92.3596
	448.959	161.78	91.8054	135.632	619.197
	409.632	181.03	171.614	99.225	196.183
	115.025	468.6	144.832	469.818	-110.729
	510.675	173.9	527.307	-147.289	78.0265
	123.368	484.2	442.972	-125.919	-86.1158
	111.037	426.11	531.384	-111.623	-113.448
	118.583	-104.43	446.359	505.094	-99.7979
	193.446	512.63	425.74	-83.4604	115.352
	441.423	534.79	427.968	-108.936	80.1121
	74.2179	465.34	77.5398	491.318	140.96
	458.209	484.71	462.529	485.913	459.825
	97.2914	150.27	522.306	102.84	-134.052
	192.06	158.6	339.839	429.639	556.427
	136.409	477.76	474.394	118.761	598.397
	94.9091	456.09	479.755	447.007	-121.997
	121.043	260.69	99.9274	-132.106	550.432
	55.6739	424.55	429.429	444.099	983.205
	87.6964	137.93	546.246	-117.234	562.715
	132.242	109.31	539.56	498.564	114.343
	101.382	492.47	116.022	284.237	-110.55
	187.007	151.84	115.107	148.426	76.6218
	164.413	147.73	566.89	511.882	-91.272
	72.6198	429.77	467.206	364.015	605.252
	463.549	125.35	142.87	127.395	-105.644
	90.1	143.18	591.699	140.845	-84.5082
	163.699	534.06	453.938	112.785	452.484
	100.146	614.42	165.793	574.898	-520.976
	138.931	126.13	463.463	133.963	541.111
	429.596	-100.63	541.425	108.587	1004.76
	269.587	147.5	125.022	164.931	-135.133
	83.958	474.5	457.419	185.626	159.565
	60.7816	508.83	74.224	158.068	119.397
	125.109	410.81	495.713	138.2	108.626
	74.5802	118.07	97.5167	173.34	10285.2
	126.625	164.65	508.161	101.591	-110.718
	104.575	101.11	435.123	191.527	103.332
	152.131	477.28	407.884	125.611	-113.27
	111.731	423.27	88.085	442.163	80.7809
	149.835	475	-77.2772	161.783	456.786
	342.886	151.2	519.675	204.689	-128.288
	101.731	81.52	516.191	-137.533	477.636
	92.7844	249.75	468.977	81.6784	-125.573
	86.715	524.3	177.207	463.097	545.405
	420.877	140	512.739	299.497	102.605
	140.682	119.7	163.606	87.3176	98.8738
	456.498	191.27	469.184	127.345	-107.225
	115.789	439.15	487.91	-123.216	121.471
	145.178	520.71	512.003	343.996	-123.813
	151.825	90.8	109.903	195.633	-76.5767
	70.9954	448.07	151.991	-126.825	622.304
	86.8436	870.76	444.479	87.5373	-117.945
	435.013	517.08	486.474	-96.8933	77.2503
	426.936	212.79	487.643	548.544	107.832
	98.0083	92.41	171.153	229.123	-108.723
	412.455	93.56	473.475	132.126	645.651
	91.9754	101.42	167.354	-112.124	-101.765
	504.519	158.65	506.239	559.428	111.841
	231.664	144.36	156.913	-92.7959	432.434
	157.125	462.1	148.41	2392.52	603.368
	330.76	485.26	183.609	214.491	520.348
	422.549	123.36	445.315	513.216	562.763
	66.0415	142.27	79.019	524.89	178.773
	461.254	118.27	505.828	104.46	515.846
	112.548	179.43	209.878	532.15	466.716
	448.13	-123.48	479.14	402.628	542.315
	445.472	102.77	-117.083	141.394	-92.3396
	85.5336	543.72	94.0351	318.114	563.879
	175.804	144.97	419.31	125.712	231.556
	80.1754	582.47	427.428	501.798	-80.4005
	109.368	144.59	-71.8067	164.437	-106.811
	104.293	150.01	-102.741	-147.648	-110.961
	100.029	172.62	539.881	-95.0993	550.922
	86.0037	505.05	463.394	-109.336	819.701
	83.7145	414.74	434.019	-110.866	89.5087
	119.972	114.26	485.833	-102.693	136.964
	251.376	499.83	135.703	501.208	-126.111
	434.982	500.33	486.872	156.233	129.014
	131.166	128.17	213.712	101.142	-122.449
	145.61	104.5	232.268	-103.362	104.814
	471.004	133.12	110.555	123.95	106.433
	260.414	166.68	208.526	380.073	-112.759
	87.4374	170.64	241.102	497.533	92.8434
	394.973	469.78	549.754	397.3	84.7019
	131.882	435.54	529.037	122.762	-111.888
	187.675	517.66	543.212	114.962	-92.2068
	319.95	185.04	506.435	110.711	536.024
	108.088	121.7	534.603	568.243	110.921
	128.568	129.02	169.84	120.377	-101.178
	58.1903	538.24	174.857	-94.2783	-141.26
	104.835	494.82	495.94	538.035	103.857
	104.683	-79.87	191.486	117.66	475.887
	153.111	523.73	504.963	481.588	485.665
	128.143	-125.67	138.144	-143.574	546.067
	307.116	541.98	463.174	223.763	569.449
	281.646	130.32	505.553	103.1	-95.8346
	122.573	527.56	491.534	-140.266	566.272
	101.385	775.14	91.5757	194.744	139.016
	138.392	-106.9	101.092	1000.79	122.331
	413.252	461.78	85.7125	-91.9863	-111.742
	81.1262	530.82	211.184	-115.527	-132.908
	139.976	511.68	175.313	609.038	-84.508
	130.501	155.11	485.346	457.791	106.985
	269.349	77.06	468.571	452.653	549.294
	118.368	81.75	494.721	104.028	-98.6175
	448.807	91.5	115.189	-107.602	88.4086
	123.597	460.43	-85.34	225.475	177.702
	73.5398	171.81	176.942	-149.309	496.322
	423.669	521.59	546.698	435.252	-77.1258
	132.561	524.08	89.08	450.766	-103.069
	156.495	117.26	-105.846	144.466	-61.6947
	67.3716	518.08	390.15	124.405	-123.903
	147.732	76.37	417.904	-143.645	107.304
	200.825	412.25	119.941	-106.916	762.668
	438.957	468.19	114.833	140.511	140.105
	357.593	509.61	484.731	442.97	565.613
	73.9387	126.17	554.667	678.059	443.579
	92.64	123.01	145.202	155.082	554.778
	92.1855	420.67	560.188	-78.4209	-158.099
	206.537	386.39	430.974	-98.7417	-112.9
	150.805	554.32	468.921	92.5847	-88.7939
	276.958	140.63	157.39	519.275	-87.6123
	61.9372	148.09	158.079	187.048	-112.523
	410.858	580.36	84.5931	164.993	9410.09
	110.42	494.92	452.287	145.642	540.821
	81.9658	-98.72	497.231	458.347	187.124
	354.905	493.09	504.104	495.129	107.582
	275.773	429.59	513.104	159.314	-110.757
	456.609	420.04	154.763	128.304	91.8954
	77.971	406.45	520.954	123.068	510.196
	106.895	105.88	101.555	218.217	100.82
	137.059	110.15	503.465	514.362	617.816
	123.873	187.59	-108.608	109.982	99.3496
	151.751	461.07	486.035	-112.551	432.656
	157.923	519.5	451.274	518.196	471.216
	97.5388	466.65	237.768	204.088	135.169
	148.381	158.17	449.279	-115.212	-114.031
	83.067	136.6	542.856	482.966	1031.73
	1996.55	-112.19	447.506	93.7941	-102.255
	116.009	402.56	460.34	382.925	-98.0775
	86.0311	272.14	150.767	-107.648	626.93
	149.746	141.83	429.262	534.588	540.229
	203.921	568.81	463.36	166.479	103.939
	113.691	109.25	-63.3912	263.98	-145.246
	119.883	105.43	-109.039	491.068	456.693
	93.029	165.31	124.06	448.02	202.921
	161.3	648.05	134.381	209.266	607.142
	134.132	513.83	89.82	-82.4798	-81.1823
	74.1806	-143.47	496.182	558.114	-100.509
	118.44	-107.18	445.206	-154.059	290.16
	105.268	467.05	537.021	410.14	527.983
	106.011	560.61	492.128	380.19	108.255
	454.822	430.64	452.538	598.849	88.752
	434.687	543.11	433.61	639.015	127.9
	67.2888	87.25	534.143	160.852	413.608
	66.3427	517.9	460.005	91.3741	-87.5376
	126.884	289.3	492.924	107.396	95.0001
	99.5098	486.89	144.013	102.061	85.8681
	123.916	183.49	523.425	471.977	-128.976
	69.212	464.76	470.796	126.706	95.6878
	113.446	110.39	462.892	138.894	-91.6536
	142.852	82.78	529.362	106.619	116.826
	410.77	548.94	502.822	140.919	-125.453
	120.067	521.82	498.116	-163.78	-85.466
	83.6141	161.74	500.189	-83.9414	524.368
	424.299	539.51	451.615	494.597	476.496
	109.828	519.86	146.686	-114.2	507.551
	143.865	463.92	-126.016	224.743	96.5948
	74.5048	-115.32	187.797	1009.13	134.557
	129.082	173.46	684.843	147.991	147.759
	78.9859	480.93	487.295	104.873	-114.519
	142.814	470.15	572.93	150.659	106.108
	333.889	433.02	479.25	-176.17	-111.51
	100.543	462.37	478.919	-128.565	-111.48
	133.114	130.82	256.881	207.916	-84.0002
	437.308	488.28	457.487	-88.0117	66.0947
	142.875	549.51	106.339	122.091	101.567
	114.747	125.2	456.154	-127.671	560.945
	144.271	578.04	486.896	74.5612	519.751
	80.8492	503	549.375	639.945	558.106
	440.223	201	136.858	140.553	-63.4989
	133.706	513.57	180.681	126.248	774.798
	147.411	500.24	532.75	-109.169	172.975
	218.817	241.72	357.096	118.061	93.3147
	121.653	546.97	461.595	462.375	-118.571
	87.4988	550.91	179.498	233.993	-102.217
	63.9872	458.67	558.748	199.953	144.817
	430.115	138.6	104.398	116.503	629.458
	206.063	541.97	168.549	550.18	534.451
	69.6394	142.25	193.535	89.3871	-125.916
	427.657	594.4	726.505	450.336	-110.85
	306.515	464.61	478.683	264.993	94.3137
	420.493	467.82	164.291	220.858	-107.431
	99.0916	170.93	71.5385	-104.15	-91.5206
	123.422	595.32	487.769	-93.306	112.817
	99.677	550.48	603.835	516.343	102.745
	472.983	117.61	532.524	-112.248	527.026
	117.286	-85.17	78.7643	94.2341	97.8989
	86.8011	690.95	519.521	550.127	567.354
	145.439	459.73	467.089	562.068	437.688
	97.5193	83.65	242.488	185.616	1109.02
	66.2004	427.65	533.176	-107.427	-95.5537
	149.984	475.94	179.388	-123.14	126.71
	91.0622	142.81	176.818	510.72	1092.69
	147.546	127.28	466.532	601.194	500.602
	69.5635	478.37	518.198	-110.366	65.2209
	119.912	91.18	125.68	-108.415	117.257
	355.388	95.7	161.859	-126.254	-108.62
	96.7172	651.47	556.729	524.902	204.084
	199.076	101.27	159.386	211.256	456.062
	452.468	521.65	430.193	122.492	78.9593
	71.0739	126.18	539.729	531.151	96.1435
	142.682	535.43	781.721	100.136	-98.5397
	76.5633	354.22	-100.55	560.72	129.336
	173.214	110.96	211.619	111.778	-124.035
	109.482	130.8	177.915	554.396	531.788
	475.907	95.97	474.562	484.091	459.496
	146.557	220.16	509.767	582.021	569.778
	92.3901	432.57	543.377	201.627	582.818
	119.426	154.05	178.212	494.258	-73.0554
	86.1863	546.09	515.621	530.084	90.4334
	452.418	184.07	86.8511	-139.407	-101.954
	167.473	475.96	153.262	413.359	-97.1413
	65.6337	463.92	108.655	556.447	507.853
	140.648	199.89	115.573	480.325	270.932
	148.38	114.78	500.315	488.633	-112.452
	96.8537	519.93	140.725	539.899	114.457
	83.1865	476.61	151.748	116.979	150.228
	57.4573	478.42	221.777	-67.0539	-95.88
	135.534	105.37	148.492	-117.793	105.825
	196.985	192.18	477.607	654.712	144.819
	164.069	443.05	437.743	445.29	-117.414
	416.432	90.23	449.447	448.498	571.234
	75.7567	83.88	550.6	175.588	103.412
	141.598	455.18	556.56	106.36	461.545
	423.419	118.91	469.121	439.329	-104.815
	84.1044	348.67	99.042	-104.912	97.3182
	435.333	500.18	415.321	213.486	530.64
	170.086	544.23	-127.949	490.69	84.3074
	445.639	552.62	515.268	101.405	110.315
	294.02	184.59	-185.364	129.039	111.106
	134.848	114.87	95.5399	269.017	-91.2779
	-101.798	293.65	463.177	123.392	549.785
	288.094	446.81	506.522	-82.0662	543.88
	97.0119	145.25	444.534	401.318	78.5079
	165.65	495.4	459.091	-110.616	603.46
	444.692	97.02	527.129	114.224	-100.856
	371.964	243.72	518.44	107.413	564.752
	148.906	101.12	529.978	419.581	-82.0818
	118.061	683.21	438.679	125.431	-96.335
	87.7323	453.41	554.87	512.552	-94.8012
	81.0125	158.97	467.311	152.81	80.8142
	124.542	1209.7	105.127	165.675	-96.7797
	103.858	513.35	181.011	441.749	568.244
	410.451	141.19	529.385	1156.86	489.929
	110.568	371.62	504.923	617.172	507.19
	-209.831	541.18	207.162	-83.3454	76.0157
	130.323	-109.84	450.903	-123.106	-122.333
	77.3848	524.5	469.374	560.697	450.177
	108.94	599.29	133.127	988.372	76.1556
	81.8039	552.23	495.257	73.5033	91.0653
	426.63	531.21	482.274	-99.9188	-109.451
	118.406	447.94	533.444	445.377	82.1662
[truncated: 7,080 more rows]

## Sheet: Supplementary Fig. 2
Suppl. Fig. 2a
	20 bp			31 bp			70 bp				100 bp				197 bp
			DNA binding (%)
MR concentration (nM)			20 bp				31 bp				70 bp			100 bp			197 bp
0			0	0	0	0	0	0	0	0	0	0	0	0	0	0	0	0	0
1			2.15749	0.504	2.5359	4.3213	0.4013	6.1414	-1.351	-2.584	3.0507	4.29072	-2.208	6.2187	2.9574	1.1103	9.2897	1.7201	8.00718
3			2.89964	4.8717	7.3141	3.0075	1.1393	6.1464	5.2324	3.5532	13.7873	16.2185	13.0485	20.1651	10.4753	8.3782	26.3571	31.8441	19.6572
10			14.1679	20.2093	17.7074	8.4168	27.6391	30.64	33.068	32.6513	58.3699	69.9198	66.4533	71.1517	66.4286	64.1176	79.8059	83.9503	73.6483
30			64.2983	56.7232	69.9775	61.682	83.8495	84.0851	83.7712	84.1248	91.2573	91.1747	89.6738	96.3989	94.1116	94.0589	94.8077	95.1387	94.2968
100			85.7252	87.1131	87.6533	82.6992	94.4727	94.2028	91.7206	92.9028	93.2922	91.9061	91.077	98.5828	97.7377	97.9807	96.587	95.1418	95.3388
300			90.1136	92.0518	90.7552	88.784	95.3005	95.0274	92.613	93.8951	93.4001	92.6378	91.7055	98.529	98.4641	98.6763	97.3384	97.3744	97.4631
Suppl. Fig. 2b
	20 bp				100 bp
Suppl. Fig. 2c
20 bp - 75 mM NaCl			20 bp - 250 mM NaCl			100 bp - 75 mM NaCl			100 bp - 250 mM NaCl
Suppl. Fig. 2d
			DNA binding (%)
			20 bp DNA							100 bp DNA
MR concentration (nM)			75 mM NaCl				250 mM NaCl			75 mM NaCl					250 mM NaCl
0			0	0	0	0	0	0	0	0	0	0	0	0	0	0	0	0
1										5.31944	5.07508	4.98911	3.53802	3.15019	2.52542	0.812126	0.659662	-0.63346
2										7.91875	8.99989	7.07901	9.19981	4.78412	3.87486	2.84293	3.40378	-1.76049
4			-0.32554	6.20772	0.474893	3.12676	-0.80981	4.05363	-2.73601	12.6291	16.9013	17.2637	11.4436	11.8989	5.73137	9.26252	1.59981	3.49673
8			4.30232	8.92824	3.25398	2.26537	-0.82675	3.43388	-1.5078	34.53	32.6505	36.0635	38.2511	31.6382	5.34853	15.6175	7.73332	5.73192
16			15.8879	27.9267	8.1124	17.3972	0.428505	5.75636	2.92395	72.4112	75.3233	69.6285	85.4213	80.4898	44.1183	62.8852	31.8386	40.719
32			47.1445	73.6649	51.3654	56.4057	24.9515	24.3818	14.4033	93.8167	90.7316	89.9933	96.2112	94.824	89.5432	94.1725	80.6107	89.0796
64			74.349	86.7891	77.1994	82.3358	41.7913	37.9362	30.9368	96.4709	95.2686	95.1469	97.5526	96.8248	95.9844	97.0967	94.6115	95.7304
128			85.5667	90.2859	90.5941	90.4214	58.7271	47.329	44.4855
256			89.6256	91.7286	93.8822	91.8461	63.3469	54.1896	47.2345

## Sheet: Supplementary Fig. 3
Suppl. Fig. 3b
	20 bp		100 bp
		DNA binding (%)
MRX concentration (nM)		20 bp DNA			100 bp DNA
0		0	0	0	0	0	0
0.1		1.57395	1.91624	8.2654	-2.49587	3.09966	3.69581
0.3		-4.87253	1.41603	3.60164	-4.67316	0.641152	3.32792
1		-1.725	3.08371	4.12262	-6.03927	3.86325	2.5238
3		-5.52008	5.49982	3.8721	0.124037	7.7439	4.68653
10		-5.96053	3.60318	3.98461	29.3781	41.4769	31.4507
30		-0.32042	16.7443	19.4679	78.6986	86.8279	88.3175
100		69.2384	68.6364	79.0756	94.7752	98.6649	97.0996

## Sheet: Supplementary Fig. 3c
Suppl. Fig. 3c
Mass List / kDa
197 bp	Mre11	Mre11 + 197 bp	Rad50	Rad50 + 197 bp	Xrs2	Xrs2 + 197 bp	MR wt	MR wt + 197 bp		MRX	MRX + 197 bp
166	-80.4694	286.583	293.74	156.019	-227.523	-94.1394	334.58	499.823		-94.1394	-115.812
123	90.3113	-96.4228	304.239	224.569	-172.793	-99.8604	221.2	90.4118		-99.8604	81.1401
88.4	83.5677	-143.968	218.401	127.882	314.935	133.889	283.91	116.93		133.889	279.261
135	-75.3226	106.993	306.961	319.656	255.573	130.248	414.68	512.98		130.248	100.774
96.3	79.2408	-89.4941	313.781	183.485	-167.826	83.3361	120.7	492.254		83.3361	624.056
151	85.8812	79.9396	277.618	316.093	273.42	110.061	332.25	108.543		110.061	587.495
120	64.5632	123.064	306.355	-142.692	254.024	131.959	127.63	407.744		131.959	53.7824
105	88.8647	-110.523	325.998	199.24	154.34	106.71	114.33	140.307		106.71	463.047
134	-88.0473	-131.992	335.581	303.096	295.641	99.5904	88.61	85.5286		99.5904	195.053
125	-92.2308	-125.505	310.444	-92.916	268.66	89.8152	156.64	-91.4129		89.8152	598.192
160	-68.5971	192.214	296.429	195.887	190.577	125.33	152.2	235.718		125.33	-89.7934
73.8	-91.9956	-105.09	320.533	163.928	312.734	-107.746	145.55	108.019		-107.746	100.249
112	-99.8023	-176.448	421.354	557.994	154.573	106.31	50.84	485.621		106.31	69.4346
110	70.6185	-149.526	241.332	158.882	-168.266	97.0496	62.03	-143.486		97.0496	111.724
114	-102.882	-115.984	301.254	139.25	-209.411	125.195	115.72	162.014		125.195	178.507
112	-61.8419	-99.1861	153.64	170.645	184.244	93.6114	79.59	-102.299		93.6114	-107.141
101	-51.5661	-151.204	377.311	100.397	225.494	-84.2016	66.97	552.431		-84.2016	71.0183
104	-67.7896	-118.485	204.907	-83.9771	-146.704	85.6421	185.65	122.377		85.6421	-92.2969
264	70.3087	142.339	278.964	325.761	201.103	101.435	105.37	119.641		101.435	73.8539
85.6	76.2984	-135.108	326.048	338.524	231.835	98.6022	162.74	132.782		98.6022	146.316
124	72.369	-71.3478	265.898	117.477	291.092	-132.908	81.84	111.217		-132.908	602.576
117	85.1728	92.6501	233.375	243.967	185.45	89.9888	90.35	-112.279		89.9888	296.743
192	77.5909	-78.2252	327.961	282.411	218.911	107.915	458.18	107.849		107.915	-71.7459
205	-71.9922	376.676	300.36	347.305	236.885	-84.1705	334.12	82.433		-84.1705	87.7681
125	74.7916	102.977	297.42	177.211	-203.656	126.576	132.04	119.332		126.576	-126.039
141	-69.2742	80.366	327.322	-167.605	190.552	79.3831	63.8	333.61		79.3831	320.471
92.5	-64.2205	173.715	327.478	311.271	213.828	118.819	126.35	155.157		118.819	162.829
104	-86.2849	-124.135	321.118	304.346	224.868	-93.0916	151.26	108.207		-93.0916	664.318
121	-68.6003	-153.848	273.781	686.261	-213.505	97.773	155.47	568.696		97.773	-117.228
106	-84.5486	87.1312	217.48	355.9	-177.308	91.063	118.62	-112.538		91.063	-83.741
234	78.8978	-118.696	88.0288	225.045	206.465	83.5676	132.03	-136.543		83.5676	-134.725
106	-80.0802	108.073	286.752	95.6611	227.961	120.899	412.85	125.189		120.899	730.344
223	60.5946	138.411	277.25	88.146	172.097	123.328	197	324.975		123.328	134.126
264	-90.13	114.887	316.779	263.569	232.243	99.4466	83.97	172.203		99.4466	-57.9019
175	-87.3006	-117.736	305.294	216.554	246.682	86.0094	215.28	-125.169		86.0094	59.5165
90.3	-71.3418	120.402	320.927	581.491	204.42	78.1606	87.75	-110.552		78.1606	125.417
114	-92.1419	174.812	135.316	280.431	-229.964	-103.5	268.53	474.125		-103.5	-113.38
114	-78.8411	93.921	252.992	316.963	-213.918	-86.1116	116.37	-96.845		-86.1116	100.494
263	-71.6851	-149.78	153.543	310.126	182.283	-115.851	150.65	214.3		-115.851	116.98
111	-73.6018	123.569	331.429	113.842	199.975	86.6297	261.04	90.0788		86.6297	664.113
146	-86.7497	93.1401	132.49	274.233	224.386	-104.109	77.81	116.871		-104.109	126.851
93.7	-79.9962	-103.993	-94.5828	380.746	203.006	81.3079	69.48	608.558		81.3079	130.747
110	-82.9065	-131.519	317.827	-102.365	293.597	-108.904	112.59	162.277		-108.904	302.389
124	-91.6195	116.584	124.733	292.641	167.82	-96.9473	326.2	129.173		-96.9473	104.91
99.4	-97.2234	201.263	268.748	278.938	248.297	89.8687	131.59	84.0351		89.8687	105.08
104	75.8333	-106.678	349.249	303.42	-135.648	95.1205	132.09	86.3636		95.1205	53.8178
130	-64.0742	118.675	596.775	-99.2011	294.324	95.0216	437.08	557.451		95.0216	-77.7932
138	-75.9965	-107.514	320.738	252.231	157.187	118.021	597.81	591.12		118.021	-124.835
106	-83.1615	-104.519	319.436	145.299	292.678	100.91	108.77	128.594		100.91	255.475
129	100.409	263.342	129.13	204.092	213.503	112.81	97.44	1353		112.81	672.223
133	137.872	88.3657	329.301	-95.7611	486.309	97.8368	123.27	98.2864		97.8368	-104.247
102	81.1905	216.931	271.219	360.25	188.521	151.508	-97.37	-144.776		151.508	-132.313
134	-73.7139	96.0732	-64.719	327.375	206.843	158.433	255.17	551.857		158.433	94.2121
81.7	-76.2923	-120.938	293.37	124.515	202.408	113.627	181.82	136.843		113.627	-101.431
99.6	75.3181	127.832	273.604	76.0534	239.539	-96.1402	123.13	82.7826		-96.1402	125.112
118	-70.3396	117.723	267.399	151.954	190.041	80.2421	375.14	1096.47		80.2421	-127.759
130	75.34	193.681	311.899	250.566	251.041	-93.9147	442.33	713.835		-93.9147	727.6
131	-110.215	-117.385	358.321	152.663	167.284	90.9463	316.06	-114.497		90.9463	635.201
132	-70.7247	107.108	442.705	126.821	358.049	-97.9107	231.05	101.203		-97.9107	106.255
107	66.6439	-89.6336	151.55	180.324	154.771	-91.4057	110.24	96.3902		-91.4057	115.464
136	61.3864	167.127	134.85	569.856	-133.854	-97.3711	132.3	588.232		-97.3711	613.38
104	57.811	552.428	273.715	-116.74	296.917	-104.827	164.33	144.543		-104.827	312.841
105	64.0293	110.638	247.371	100.658	189.352	-86.3742	110.92	120.476		-86.3742	108.555
96.7	71.0193	158.441	244.302	317.367	236.102	96.8408	94.71	1077.41		96.8408	616.827
111	-61.2713	146.795	300.077	357.974	291.249	-124.091	274.47	127.462		-124.091	-123.27
99.9	160.564	175.27	103.931	320.717	277.316	-84.9801	96.12	85.2267		-84.9801	312.876
172	72.2903	120.843	287.588	292.375	190.362	90.876	287.36	568.793		90.876	99.5978
87	-76.0988	140.972	141.173	123.589	597.287	117.122	299.97	111.427		117.122	136.496
141	-70.6787	111.623	353.936	297.42	183.825	94.2118	75.2	540.974		94.2118	106.354
102	-72.0155	88.1812	294.8	324.474	218.72	119.007	432.69	155.639		119.007	135.978
116	-58.4044	164.821	90.5117	303.862	248.069	115.523	106.86	524.3		115.523	78.4103
221	-66.4842	94.1274	323.518	348.649	165.165	-99.3184	132.03	146.052		-99.3184	84.0767
115	-58.58	-140.504	334.87	330.518	-188.622	-96.3039	444.47	172.748		-96.3039	708.516
103	-54.2256	-224.053	346.569	226.797	245.835	-87.0824	114.85	592.135		-87.0824	114.397
105	-60.1524	-96.1459	335.206	-104.898	283.773	-95.8281	204.15	128.339		-95.8281	95.5867
105	-78.2038	130.96	305.227	362.027	199.968	-103.385	401.71	144.728		-103.385	89.3579
104	-77.438	111.398	97.3388	299.68	208.424	-107.878	131.23	121.803		-107.878	278.338
108	-62.4126	150.668	310.294	-156.522	226.236	115.196	114.48	-109.911		115.196	702.901
173	62.5529	-94.5911	285.208	148.948	152.948	-97.9797	317.58	200.194		-97.9797	-144.107
123	-57.5478	-101.248	371.659	-76.9598	197.184	86.641	118.44	-87.0483		86.641	562.76
110	-104.65	-110.958	311.824	312.448	189.529	-91.145	103.42	107.581		-91.145	123.856
104	-68.9361	-96.4672	330.626	314.156	211.005	109.547	86.68	502.3		109.547	1094.16
73.2	-66.8186	-89.6136	314.928	137.852	311.059	116.751	109.1	489.313		116.751	55.4067
131	-70.0783	99.1144	316.737	374.442	301.548	85.1443	267.31	526.531		85.1443	317.366
142	61.8822	105.663	373.897	-110.886	259.435	129.991	100.8	125.728		129.991	-97.0427
156	-62.2315	178.984	308.044	91.8881	-143.822	-99.7161	84.07	504.212		-99.7161	298.325
102	76.9282	159.506	308.433	321.274	169.411	-90.3602	170.42	98.1225		-90.3602	106.516
113	-64.9668	185.762	382.87	285.628	-182.867	-80.1013	167.29	570.898		-80.1013	147.017
129	-47.6668	141.152	325.539	171.03	238.146	88.8261	451.59	99.8263		88.8261	94.2452
92.8	58.2445	-133.451	128.635	193.473	251.704	134.399	481.77	102.117		134.399	282.666
134	-74.8628	103.966	226.885	-163.555	267.196	-75.1744	201.94	-86.1652		-75.1744	98.3883
114	-86.665	-123.188	246.62	141.839	263.123	87.0986	132.08	82.9138		87.0986	294.211
135	-61.1688	-112.191	319.897	270.846	240.083	80.8664	227.99	79.3005		80.8664	65.8568
204	78.1417	-104.272	336.087	266.891	188.513	101.68	132.8	98.4186		101.68	280.398
203	85.7215	-133.626	394.477	-107.2	252.984	96.5572	68.77	129.202		96.5572	140.595
103	95.6632	97.6564	306.173	-92.7834	258.612	78.1904	146.76	114.141		78.1904	247.938
124	74.3221	-175.681	288.991	296.789	161.387	-95.8781	469.73	71.3491		-95.8781	141.098
175	-74.0993	-139.157	83.1763	318.847	164.091	-109.804	309.09	-90.2563		-109.804	-114.963
119	83.1831	168.348	326.591	243.188	177.848	-91.3634	97.31	106.831		-91.3634	281.086
99.6	65.6209	142.118	257.817	321.729	217.917	118.853	93.47	125.05		118.853	310.287
123	82.1236	-132.962	320.243	281.494	245.726	-89.7911	72.79	105.845		-89.7911	86.9814
108	-60.5978	88.1983	319.958	293.11	196.102	265.146	472.29	519.513		265.146	734.299
113	79.0437	-79.8049	232.074	340.238	203.833	101.967	179.81	97.2298		101.967	316.167
138	-87.7986	115.885	301.492	-271.248	-160.461	-89.3607	167.75	-103.31		-89.3607	633.463
111	-76.4448	113.73	330.299	150.983	236.723	82.7991	121.61	-68.7334		82.7991	263.969
107	85.7958	90.4362	314.23	401.864	238.94	135.968	134.14	109.34		135.968	78.3712
135	-61.6272	79.9085	304	-159.315	177.586	89.4862	325.61	566.66		89.4862	621.456
149	-84.3493	116.134	322.641	284.062	204.911	185.682	405.46	528.893		185.682	-168.851
97.8	-69.9111	105.611	349.105	261.41	228.788	140.603	109.06	123.25		140.603	-118.111
251	-144.911	99.4063	472.763	-176.086	310.2	-79.1715	129.02	692.554		-79.1715	592.966
119	-67.4382	-88.6565	320.867	284.831	194.163	85.9597	438.66	508.105		85.9597	107.274
295	-71.3846	-101.021	307.393	268.763	-181.443	78.4735	304.14	98.2641		78.4735	149.047
186	100.805	137.856	302.522	129.452	261.99	-75.6275	124.5	-108.075		-75.6275	-100.187
114	76.1067	189.923	327.584	288.777	-147.454	-105.331	302.7	696.266		-105.331	526.577
83.9	75.0002	-141.933	250.316	-130.928	268.381	83.2222	125.04	-84.2828		83.2222	77.1622
172	-87.5901	117.38	285.39	245.712	-136.726	-99.5192	289.02	130.053		-99.5192	66.5303
110	89.0286	-168.12	74.5973	310.836	192.754	-97.9945	174.82	544.876		-97.9945	148.213
107	-69.2908	-81.6429	303.534	204.861	168.052	94.5328	94.46	505.03		94.5328	647.573
174	-87.4713	-114.188	346.489	327.883	188.565	116.317	113	118.904		116.317	631.954
140	73.9762	89.3272	136.299	293.754	186.804	-97.426	215.25	535.357		-97.426	77.2844
172	-57.8125	-114.483	303.635	354.195	184.595	125.559	454.55	176.878		125.559	701.5
121	-90.9318	87.4347	321.524	308.636	230.341	113.382	230.6	627.034		113.382	100.08
172	69.0714	79.5454	339.1	379.029	174.274	-99.6682	133.35	482.644		-99.6682	100.333
132	78.3746	-82.3047	-70.3089	284.35	159.218	82.2728	125.81	512.832		82.2728	-111.885
123	-75.0967	-98.5218	286.562	151.527	249.828	-96.4207	80.83	102.158		-96.4207	72.9282
121	75.0556	-118.095	314.346	298.364	235.918	153.735	116.23	652.464		153.735	98.0529
131	-58.8717	-87.4472	346.484	169.464	227.595	78.1609	114.94	599.858		78.1609	-74.4638
114	59.3109	-83.0473	322.787	316.041	138.608	104.842	82.18	-112.701		104.842	543.026
124	84.1551	113.276	263.802	342.999	228.478	-94.6579	197.25	523.321		-94.6579	652.498
114	100.651	93.2752	381.128	291.724	205.522	137.577	80.09	84.4903		137.577	306.224
120	-69.5607	84.2062	306.348	269.138	195.22	-90.2642	149.86	143.952		-90.2642	100.631
127	82.2119	-86.0143	122.053	157.883	147.588	105.437	87.64	553.744		105.437	97.1874
128	88.5786	126.494	138.019	162.82	301.052	-86.047	95.14	-133.982		-86.047	670.614
100	-81.5539	101.296	113.251	347.885	209.745	181.456	67.78	94.7585		181.456	-142.995
108	72.2328	113.445	351.75	299.551	195.062	79.2204	68.33	544.22		79.2204	-145.253
132	95.2098	169.532	283.412	153.845	192.448	104.746	103.02	353.855		104.746	734.348
118	86.1707	-100.643	245.934	146.747	235.413	117.65	287.21	-109.203		117.65	-125.641
89.8	-69.3077	82.8957	330.101	88.5028	234.609	83.5564	261.99	118.365		83.5564	281.573
140	-80.6573	-121.825	410.387	-152.132	219.415	-96.462	-154.89	-62.1579		-96.462	583.671
82.7	-72.4648	-82.4242	99.2096	332.849	-193.691	-78.5147	98.55	588.876		-78.5147	334.605
132	-73.8524	-98.1796	85.6315	301.859	355.119	97.149	433.3	-107.89		97.149	296.837
95.2	89.4205	87.8506	463.293	303.281	159.303	324.043	298.65	73.9945		324.043	60.359
127	-107.63	-96.0556	91.2294	128.477	352.617	-122.272	78.92	454.163		-122.272	123.167
120	46.754	104.706	-144.259	330.697	197.971	-93.6914	67.53	204.927		-93.6914	712.629
117	-76.8061	105.765	183.67	283.837	166.034	105.035	298.73	543.607		105.035	706.722
96.2	70.568	190.734	521.991	209.42	146.549	115.417	79.89	543.586		115.417	96.544
125	87.1533	90.2448	351.119	220.372	166.73	119.552	124.55	467.803		119.552	290.309
107	-71.8555	135.555	275.506	206.953	298.405	91.9578	504.53	-117.087		91.9578	109.541
207	64.2716	118.518	310.592	362.757	182.392	-91.3941	149.87	103.587		-91.3941	111.349
103	60.3505	-102.884	326.304	142.398	231.548	114.731	348.84	95.2288		114.731	71.9754
98.8	-77.167	171.524	367.236	-131.579	187.261	201.899	100.91	89.3099		201.899	141.597
156	59.0699	133.055	146.911	130.204	209.633	109.986	141.06	108.864		109.986	132.025
95.9	72.8679	-114.973	336.769	306.669	278.382	120.092	203.7	-99.2463		120.092	643.397
139	-73.6565	-107.742	336.608	350.456	177.197	-103.188	223.29	84.9297		-103.188	719.573
99.8	90.0588	107.67	341.854	331.597	131.12	141.553	213.13	479.321		141.553	308.24
119	-64.6259	-124.629	291.946	248.957	181.081	112.247	321.44	558.605		112.247	103.345
105	103.875	169.57	196.382	104.264	249.181	125.561	138.32	-69.4069		125.561	686.589
107	155.492	103.13	243.344	101.487	214.743	-111.423	194.69	-129.335		-111.423	98.3807
123	58.9669	-120.922	314.163	-144.083	159.847	-106.807	283	468.932		-106.807	57.5612
107	66.8027	172.537	288.926	213.751	255.48	-90.9569	82.79	548.219		-90.9569	112.554
115	93.6085	-60.0974	262.538	299.373	-163.353	157.804	302.68	123.519		157.804	133.139
104	80.1738	-89.0279	267.76	90.319	481.978	-83.3525	203.05	93.0987		-83.3525	80.488
118	82.0233	-147.093	271.313	-127.669	290.894	103.32	181.6	-119.185		103.32	98.4794
129	57.7245	88.1841	368.496	-206.104	165.69	115.028	268.91	342.093		115.028	657.399
199	66.443	130.169	294.854	196.24	161.774	105.312	-175.41	585.426		105.312	72.5656
106	103.413	141.799	483.362	-89.2866	-124.71	-96.4001	155.29	-102.537		-96.4001	65.51
124	-58.7133	153.284	296.156	319.742	144.571	105.772	107.59	90.4914		105.772	104.185
78.9	-57.2328	-118.152	306.549	339.823	113.683	94.8826	169.61	-95.4802		94.8826	279.355
190	-61.1426	-99.5606	223.029	297.775	119.069	113.089	85.58	742.834		113.089	105.036
129	58.0667	-110.237	338.323	337.887	-166.427	87.6491	392.6	556.711		87.6491	-121.855
88.8	-60.0596	140.251	157.024	-117.517	153.31	131.787	123.79	101.695		131.787	391.304
134	117.303	222.145	314.169	332.165	-142.506	83.6648	113.03	93.003		83.6648	315.35
125	-52.6869	-90.0163	313.516	345.097	-184.974	-92.8404	74.31	732.831		-92.8404	689.57
246	-98.3467	127.238	118.203	143.627	-119.595	-109.06	152.12	404.461		-109.06	293.566
86.8	-58.9205	106.071	313.446	242.09	196.772	102.711	70.53	66.2411		102.711	-126.523
107	-94.0306	-96.3301	344.15	-121.829	311.62	103.13	138.53	111.037		103.13	-122.442
86.3	-74.8343	-80.001	343.198	196.159	-237.631	219.988	82.81	512.181		219.988	236.391
95.9	-74.2767	-144.847	257.477	332.436	206.113	121.944	63.32	81.9463		121.944	654.845
98.9	-55.7705	184.782	290.968	247.747	191.99	77.9383	114.22	99.479		77.9383	295.003
194	-74.701	-95.4184	304.457	99.5322	180.853	-108.022	361.43	92.2058		-108.022	-132.093
144	-79.5	87.5736	298.73	304.21	-171.671	79.8396	420.29	108.332		79.8396	200.222
157	-82.4467	-140.669	167.56	351.088	162.386	90.4039	155.06	628.507		90.4039	533.223
212	93.4582	-100.247	282.67	-70.9196	188.501	136.463	267.88	88.6088		136.463	-113.696
126	-98.9011	-83.8801	300.675	130.474	191.614	107.451	83.72	747.812		107.451	289.724
115	-75.0061	144.757	310.282	330.76	199.981	151.846	106.36	125.147		151.846	107.287
118	86.921	-146.459	320.729	-132.729	210.805	171.208	146.96	89.7906		171.208	-116.231
103	-74.7305	129.871	304.835	251.299	159.142	162.779	99.85	488.371		162.779	145.628
138	-101.921	58.4864	301.488	296.375	195.058	-72.5033	183.07	132.024		-72.5033	107.917
126	-85.784	-86.8395	335.898	312.285	213.79	103.837	126.26	116.507		103.837	127.239
84	-65.6726	-83.4606	318.051	170.475	199.751	92.3334	218.16	-117.026		92.3334	75.4094
154	55.1419	-177.156	344.852	265.019	-114.306	126.491	132.92	480.296		126.491	-56.4537
126	-93.5724	143.929	318.046	-111.367	304.739	139.814	292.64	513.898		139.814	723.596
125	82.5008	-188.498	151.472	-173.386	193.432	-90.2813	164.51	143.326		-90.2813	-132.734
141	-95.0252	169.258	255.841	183.359	858.297	-80.725	196.62	-132.489		-80.725	193.169
129	-87.3701	164.875	623.125	157.499	-169.831	-90.4616	353.13	82.2078		-90.4616	-128.84
106	-56.9242	145.829	285.255	-155.412	126.824	94.486	329.94	87.8609		94.486	103.58
118	-80.7099	-134.412	331.362	331.768	216.503	124.073	-149.27	670.624		124.073	703.322
105	-75.1633	-138.643	257.199	331.36	240.766	75.4975	206.12	550.155		75.4975	368.226
195	60.434	-117.312	260.662	388.764	171.358	86.4109	100.59	148.704		86.4109	-101.111
87.6	-112.644	-144.98	344.352	319.073	219.809	-87.3651	92.13	119.534		-87.3651	108.353
99.8	-76.6596	-129.894	277.442	285.104	152.166	72.2066	109.22	-92.1449		72.2066	140.232
117	-108.564	93.0716	106.218	1244.09	159.637	88.6272	199.83	537.373		88.6272	-87.5771
111	-61.0438	104.727	308.696	-136.511	-170.326	-91.6317	-150.04	516.241		-91.6317	146.262
135	-66.491	187.081	291.657	-138.018	141.063	68.8135	-101.58	515.695		68.8135	649.44
139	-73.2778	-101.728	239.094	186.321	190.752	-76.2495	86.11	535.135		-76.2495	66.619
110	-73.5151	-99.9683	342.008	176.254	184.932	-109.879	453.42	559.357		-109.879	171.445
312	-75.0087	113.231	261.178	227.763	260.03	120.532	338.38	85.9931		120.532	79.5259
164	-71.9342	148.471	189.111	258.709	243.826	195.147	139.07	88.5018		195.147	-103.041
94.6	-98.3759	124.848	292.782	254.342	186.863	207.721	151.65	99.682		207.721	271.87
121	-103.069	105.864	420.009	-81.6092	-178.145	114.36	102.73	155.809		114.36	158.639
418	79.5162	136.387	313.977	292.047	191.003	117.107	267.32	91.7851		117.107	97.5845
91.2	-89.1907	117.357	314.16	262.274	113.155	-115.732	96.32	78.253		-115.732	310.151
106	98.113	117.647	355.84	316.56	-165.29	101.5	145	511.283		101.5	61.7118
107	-76.3401	100.465	242.714	402.57	231.172	-95.0178	109.54	520.831		-95.0178	-129.897
148	93.1153	-88.5905	148.324	177.665	221.581	-82.909	88.16	114.155		-82.909	119.218
124	-79.8815	-80.8632	324.811	227.745	269.165	100.425	158.85	98.8281		100.425	100.125
246	-78.0336	226.225	323.348	-126.382	178.731	127.575	75.79	-94.3938		127.575	648.785
130	64.827	-107.332	264.749	533.201	204.281	-114.93	64.54	83.1159		-114.93	-149.453
164	71.2164	79.3942	130.223	161.969	-129.403	-126.788	281.14	514.618		-126.788	88.6468
115	139.425	104.824	268.111	147.319	140.178	-108.684	99.07	-98.0113		-108.684	-123.65
109	-84.1548	-114.184	341.108	272.109	252.055	102.538	145.73	78.4793		102.538	98.6587
176	-71.7832	-105.04	319.023	269.841	132.941	95.8762	454.35	-142.925		95.8762	248.351
104	-75.1438	152.016	354.222	134.993	170.739	107.993	174.01	92.5067		107.993	-127.945
221	118.666	-111.249	344.92	264.003	212.714	101.782	287.91	127.34		101.782	263.156
114	-88.1992	-150.193	98.9439	654.472	208.226	-97.3499	108.77	105.002		-97.3499	124.277
94.1	69.575	-120.042	117.881	383.454	139.638	95.161	95.21	100.587		95.161	95.9821
115	-88.7976	-109.698	472.848	-138.912	233.558	104.702	74.45	541.171		104.702	-57.187
142	64.1439	132.147	263.824	618.779	240.395	81.5655	609.11	546.248		81.5655	672.431
110	-77.919	186.08	277.368	222.18	175.664	-115.061	99.79	471.239		-115.061	627.099
161	72.2023	174.677	348.513	233.736	-142.397	136.507	155.37	513.815		136.507	314.345
145	-62.4988	-490.355	257.895	297.488	165.825	110.142	279.77	-103.861		110.142	-113.869
185	70.8691	127.299	276.476	328.664	189.039	117.902	322.08	112.987		117.902	-110.667
112	-103.321	-129.388	271.105	143.46	-158.108	146.2	106.68	122.423		146.2	103.301
116	-98.8753	90.2578	283.066	257.988	233.532	125.051	788.87	87.1786		125.051	127.546
121	-100.4	108.474	169.101	293.808	-105.193	133.894	98.82	100.809		133.894	115.156
90.7	-85.016	93.0137	247.599	252.512	166.651	111.412	535.81	92.9137		111.412	606.334
168	86.7757	-86.3371	342.238	308.953	198.257	-87.1595	93.18	599.649		-87.1595	-108.476
100	-67.1284	79.2811	305.5	-126.425	173.592	93.0239	92.04	-91.3193		93.0239	129.161
123	-99.514	127.882	339.895	124.263	168.655	108.983	323.46	243.369		108.983	-119.577
118	-86.4755	-143.21	218.441	315.46	224.091	-84.6656	139.78	93.0038		-84.6656	111.144
161	-81.3161	-105.04	-91.1221	91.1111	208.113	102.611	506.44	-90.4639		102.611	93.2735
130	135.339	-88.108	343.388	353.789	254.656	-113.134	91.62	89.4926		-113.134	170.025
174	73.7437	-79.8572	364.137	272.952	187.976	-82.6921	438.03	96.8278		-82.6921	673.701
81.3	-69.7396	-94.7627	271.041	274.022	178.296	108.795	96.24	-122.426		108.795	-103.663
101	-86.8254	85.4234	423.779	339.792	-138.908	-75.8218	100.3	-160.557		-75.8218	1224.57
216	-72.0386	83.4782	368.413	-212.156	170.803	80.1845	137.43	549.916		80.1845	115.223
185	-87.0803	-85.5134	344.736	380.026	177.269	118.317	140.66	676.658		118.317	-125.728
155	79.4527	-70.1987	366.839	145.41	-121.002	70.2191	136.87	79.2686		70.2191	146.049
176	-77.4214	94.3393	145.66	113.339	144.953	-96.597	507.74	186.356		-96.597	-126.899
127	111.658	102.291	328.476	238.932	154.642	84.4268	443.38	568.549		84.4268	98.6267
84.9	131.028	104.991	292.946	365.789	196.465	97.5305	132.45	528.04		97.5305	292.444
122	85.4225	-105.729	297.435	180.835	182.085	103.25	-123.52	105.444		103.25	597.831
126	93.3379	-104.796	388.649	158.768	149.314	121.238	83.3	501.5		121.238	136.509
195	-93.1314	-111.278	314.638	256.22	162.975	78.1491	232.48	552.227		78.1491	-97.4328
136	76.6182	-88.0491	265.662	157.937	182.803	84.0153	385.18	740.773		84.0153	641.532
107	78.932	144.894	252.344	239.114	184.28	226.917	165.73	127.182		226.917	222.264
96.7	106.217	119.072	232.33	321.086	208.493	-85.2383	183.5	188.616		-85.2383	112.42
114	-77.0382	-77.1144	358.973	135.024	212.231	-97.4192	418.77	-131.617		-97.4192	327.447
154	-66.5641	135.49	286.233	186.011	171.945	142.054	129.82	-105.105		142.054	116.382
133	-92.132	-90.0257	286.014	358.822	227.59	73.434	257.87	-79.5441		73.434	721.397
118	83.2219	-87.2566	282.977	-140.478	125.478	163.939	148.92	574.806		163.939	124.97
103	95.231	98.5957	263.967	132.178	132.976	-82.0762	59.6	559.137		-82.0762	-104.476
154	131.394	121.836	261.931	128.915	243.133	-68.7779	205.45	-115.2		-68.7779	98.0742
133	96.014	102.113	320.267	266.882	150.306	86.3771	124.64	79.2152		86.3771	-85.9188
92.9	104.502	178.7	260.403	-136.049	138.776	97.7363	151.45	91.2292		97.7363	329.634
140	88.3768	-98.9702	342.001	245.514	218.02	-90.6601	145.66	509.083		-90.6601	96.2906
119	-71.5116	99.7901	265.689	160.688	167.197	88.2578	320.43	-110.39		88.2578	289.914
119	114.564	124.252	318.66	104.036	-172.229	121.77	96.43	441.838		121.77	-79.9663
117	97.9658	-71.6647	336.735	120.074	180.965	-105.762	277.14	107.621		-105.762	-120.755
153	103.219	105.639	300.619	419.901	239.25	86.8044	152.64	94.8969		86.8044	58.6554
138	-77.0384	172.135	287.594	-175.653	301.669	-82.9116	290.72	91.598		-82.9116	100.303
98.3	108.05	82.9786	578.996	261.756	157.558	135.52	295.74	105.824		135.52	-126.172
113	127.603	-79.8591	196.556	103.758	180.11	-84.2956	89.99	92.934		-84.2956	733.801
111	-92.2499	76.5092	308.035	242.352	-122.876	88.5145	221.5	-67.6599		88.5145	675.253
84.9	-102.948	138.787	353.131	-78.7721	250.203	166.917	137.85	147.852		166.917	112.254
164	-98.4354	176.493	152.658	106.888	183.879	96.9594	255.48	446.593		96.9594	-53.4535
117	135.927	-133.589	292.759	297.123	298.931	-89.5485	120.16	545.669		-89.5485	-117.469
178	92.2115	95.5147	233.792	111.995	243.588	156.943	96.54	-117.86		156.943	112.916
125	115.8	-96.3758	98.1442	105.241	166.696	117.495	295.39	-88.3326		117.495	730.828
166	80.75	66.8902	162.128	311.985	-154.882	167.886	108.52	-97.3427		167.886	79.946
127	-82.8864	-176.506	328.087	99.1682	221.62	238.521	464.31	59.6635		238.521	-182.307
131	-113.458	126.734	315.544	275.101	134.436	113.815	141.63	99.9868		113.815	301.194
128	111.652	-110.35	329.944	163.957	258.677	67.4324	73.09	163.156		67.4324	-99.2094
128	90.2452	-105.554	325.436	262.585	300.117	-66.69	98.89	-135.027		-66.69	-96.5449
200	-106.879	122.982	-64.5976	310.187	162.364	-83.1754	130.23	587.384		-83.1754	122.501
243	74.0365	-81.1869	326.986	-117.837	173.046	124.419	149.13	-148.086		124.419	665.408
101	88.0106	-98.6013	529.536	514.102	171.954	129.505	410.39	531.359		129.505	313.775
384	-110.928	82.1826	154.96	130.341	176.149	-89.002	439.74	96.9138		-89.002	-34.8756
140	-124.117	110.438	304.425	279.447	-142.292	96.8652	239.68	62.779		96.8652	-122.104
116	88.7637	79.2321	306.142	-74.8161	152.438	117.343	496.91	-108.003		117.343	50.897
114	-75.8737	106.285	305.94	575.665	266.251	91.08	414.89	84.5019		91.08	-133.174
136	-111.234	108.64	290.667	403.254	115.41	-96.9379	66.16	116.728		-96.9379	-83.0998
179	-82.8607	-91.0556	164.069	267.477	225.069	-95.5812	-127.45	535.967		-95.5812	138.342
89.7	-97.081	83.8029	375.227	-132.294	312.098	-69.5454	97.57	-87.2497		-69.5454	109.218
135	-80.141	117.806	281.252	316.378	21216.9	122.655	73.21	589.686		122.655	-61.0079
135	-116.06	80.5385	151.92	147.144	179.781	167.823	116.29	701.466		167.823	936.461
126	110.527	-128.067	299.064	372.703	129.65	-110.767	85.9	-117.842		-110.767	685.22
94.5	95.0941	-141.061	313.406	266.936	193.369	95.2989	85.95	94.6538		95.2989	89.982
231	-94.7903	104.186	312.005	240.347	201.94	118.921	113	-78.4151		118.921	86.7005
109	-107.726	-113.473	302.402	142.542	169.925	122.821	100.83	91.1222		122.821	103.011
115	-92.4347	97.4526	161.066	318.06	153.575	117.046	608.61	491.613		117.046	-95.2495
118	-136.368	108.112	291.454	317.491	194.765	199.315	100.84	-95.5399		199.315	-140.822
126	84.3065	-120.297	298.822	251.906	181.718	124.088	74.06	88.0134		124.088	165.654
113	89.227	120.748	324.213	194.812	157.616	-102.338	128.31	164.829		-102.338	107.149
118	-135.873	160.988	291.532	283.513	149.87	115.17	143	-141.609		115.17	193.76
165	-161.706	-101.843	151.305	-100.602	231.089	118.267	78.83	557.66		118.267	-92.6258
105	-116.505	136.313	299.503	232.208	205.887	179.999	131.69	94.2301		179.999	120.59
110	-136.786	-185.547	310.584	-110.245	117.206	-63.547	202.62	129.451		-63.547	701.01
105	71.6621	420.292	130.425	278.945	225.26	94.8359	114.36	93.2633		94.8359	-146.473
123	-108.984	102.119	403.357	191.985	259.583	121.088	82.5	533.772		121.088	105.21
95.5	90.1575	113.644	579.002	152.77	162.208	115.698	435.16	106.56		115.698	284.194
105	-103.543	87.1112	258.09	510.845	212.886	116.179	96.29	76.7224		116.179	137.977
112	-83.8815	-141.848	250.243	448.95	179.33	100.966	84.23	540.558		100.966	118.458
210	81.6768	-121.451	176.569	439.056	213.924	113.458	140.77	454.336		113.458	72.8461
104	-111.964	-128.345	84.358	90.6305	150.816	81.4522	-183.3	428.932		81.4522	90.8598
224	94.4842	140.629	330.59	-80.9679	178.703	84.2882	263.12	-111.408		84.2882	212.088
99.3	-143.014	-80.346	164.561	105.055	164.04	116.933	90.5	84.9885		116.933	147.437
114	-103.77	102.451	120.356	-126.942	130.574	84.4326	100.99	607.82		84.4326	678.594
209	-77.8714	106.638	255.457	244.958	211.153	120.483	146.47	489.779		120.483	118.583
108	108.425	80.4558	318.642	198.72	178.675	130.276	128.75	-144.357		130.276	119.064
113	-123.458	-102.693	80.0519	144.662	195.084	-116.991	86.95	-99.0407		-116.991	79.808
161	-122.896	131.878	330.653	145.477	159.444	107.008	290.44	88.2917		107.008	-49.3421
106	-68.0271	-123.607	321.773	120.701	107.9	85.3319	71.17	103.461		85.3319	77.5528
118	77.5176	-86.436	148.421	551.986	207.301	90.5201	313.22	135.246		90.5201	129.84
182	88.3355	399.981	103.122	163.105	235.92	-101.809	489.57	-88.2108		-101.809	309.55
227	-109.382	117.141	242.439	323.031	164.84	90.1337	121.78	135.079		90.1337	-125.197
97.4	72.3067	170.506	109.185	140.939	185.496	-76.7621	142.91	117.506		-76.7621	503.376
90.7	-93.1056	121.379	356.937	220.356	124.114	-90.2958	290.44	109.315		-90.2958	643.41
86.9	-147.697	88.8772	483.182	188.706	204.26	-102.002	413.36	192.423		-102.002	-121.218
107	-79.2198	106.622	300.821	338.975	147.788	-81.3217	167.8	589.963		-81.3217	117.03
178	-66.0466	155.369	143.224	322.948	182.362	112.235	164.72	113.89		112.235	110.564
369	-133.765	-140.983	315.645	353.798	184.341	-99.7144	107.81	169.195		-99.7144	315.8
365	-77.9669	-110.518	275.095	296.781	161.746	135.547	106.14	81.9416		135.547	83.731
99	-130.099	116.519	141.901	137.418	126.428	124.287	101.67	593.57		124.287	318.008
111	-72.8975	154.297	321.54	348.752	223.848	112.672	272.43	164.262		112.672	279.971
154	115.28	-108.992	196.061	282.285	146.439	-88.3514	118.55	537.412		-88.3514	97.2968
250	-95.0559	118.414	189.246	-193.161	140.508	112.314	110.77	-95.6442		112.314	309.067
113	-85.8241	139.061	310.979	373.068	166.868	83.8807	228	98.0954		83.8807	116.491
103	105.863	-101.638	311.092	258.316	198.305	96.2083	66.22	422.087		96.2083	-125.336
116	103.301	143.103	358.264	111.516	180.367	-99.9381	266.05	111.044		-99.9381	138.122
229	-153.399	97.6353	276.276	106.286	205.712	166.388	133.31	569.01		166.388	124.551
102	-86.3469	-116.82	280.651	752.39	138.356	-73.3312	98.26	89.1636		-73.3312	509.366
122	91.6457	-68.9117	295.746	396.46	472.806	79.3929	90.76	90.0124		79.3929	-69.7202
383	82.1021	-105.182	289.36	174.952	227.186	-91.704	319.52	1218.72		-91.704	61.1865
126	-102.639	115.86	305.163	-89.008	118.079	82.2459	117.07	116.063		82.2459	-109.435
112	103.261	190.089	255.634	354.798	147.021	-88.0122	116.04	-110.398		-88.0122	110.162
94.5	-139.569	-82.5111	299.915	784.692	147.912	118.534	222.7	-102.639		118.534	77.495
83.4	352.842	-161.507	312.422	121.221	225.957	-100.612	104.77	84.4226		-100.612	639.569
137	-186.233	-66.0989	312.739	167.428	175.613	-101.572	130.26	1040.93		-101.572	96.6695
91.3	262.234	132.86	325.129	192.561	175.395	-132.874	97.82	126.556		-132.874	138.432
122	390.035	153.335	290.899	319.771	153.901	114.49	552.64	148.463		114.49	107.413
237	46.7024	153.875	317.767	419.012	238.531	-78.6273	149.42	-124.647		-78.6273	95.5737
146	-52.7351	-142.012	144.902	536.845	227.123	-119.816	103.72	551.566		-119.816	291.035
109	60.4466	-122.009	322.891	608.299	195.821	93.8483	442.88	84.906		93.8483	640.57
103	-54.287	-116.221	304.153	-144.117	158.415	145.948	177.79	68.8204		145.948	122.745
138	59.635	99.2427	281.644	249.288	147.295	-94.443	77.64	89.0736		-94.443	-138.716
93.9	-199.683	138.363	313.802	305.547	163.956	-109.961	466.71	542.243		-109.961	-150.593
96.4	94.0109	-302.448	132.61	301.832	188.857	128.043	159.71	99.4158		128.043	115.647
120	151.127	-119.636	306.702	305.823	194.92	110.719	117.4	463.118		110.719	104.638
93.3	98.3156	319.906	324.503	273.117	141.896	-86.3473	167.4	-107.291		-86.3473	64.9161
113	76.9385	95.339	289.37	97.8221	164.729	-142.748	62.5	70.9167		-142.748	659.727
122	108.943	118.936	474.802	112.892	161.626	69.7902	126.01	90.4393		69.7902	-125.678
96.4	105.282	-140.068	301.928	115.839	172.99	-136.631	164.81	73.8923		-136.631	764.785
105	63.8318	117.023	296.032	345.962	214.484	-91.71	95.11	-103.245		-91.71	155.518
142	90.8412	82.237	300.858	314.273	252.986	123.51	100.7	104.761		123.51	203.637
105	73.4054	129.033	234.194	260.09	-106.375	105.877	117.92	117.338		105.877	317.429
89	99.0474	-54.6609	302.49	384.817	348.362	-91.8487	66.4	506.495		-91.8487	-111.501
206	64.4703	-83.7401	298.305	353.351	-142.939	124.88	86.56	113.784		124.88	500.246
109	-45.269	-115.286	236.95	443.458	111.474	106.389	296.13	542.673		106.389	469.568
111	56.4685	123.706	288.578	289.67	168.802	106.273	146.73	125.92		106.273	85.6804
127	72.8077	-209.422	265.924	274.706	180.211	118.402	314.2	-100.188		118.402	642.917
115	90.7841	-131.331	423.522	344.723	183.511	100.292	146.96	-95.8485		100.292	120.572
161	56.0396	-112.791	341.145	197.231	197.218	130.459	147.86	97.8987		130.459	80.4909
118	60.2498	109.076	282.975	423.966	168.857	88.708	82.5	-103.006		88.708	-110.098
108	59.4371	354.079	308.141	447.454	175.063	-92.773	175.11	-117.744		-92.773	229.446
71.7	60.4069	172.065	153.966	292.22	128.938	125.506	317.43	-77.1267		125.506	-124.45
128	42.723	108.506	167.156	-257.93	176.548	80.2374	182.63	126.033		80.2374	103.361
115	60.2918	-89.6493	393.203	143.28	157.193	97.0565	92.84	471.159		97.0565	123.294
145	59.3689	91.4839	344.644	317.978	132.512	-101.858	167.41	-88.2744		-101.858	-135.189
122	61.1527	-123.427	382.685	343.816	178.516	97.8114	718.32	98.3306		97.8114	620.921
188	63.9387	226.015	293.181	115.015	208.69	103.087	464.08	549.371		103.087	-111.641
102	57.0428	94.5027	296.424	288.204	162.406	-127.751	-126.87	102.43		-127.751	271.839
106	53.0361	-109.523	254.388	200.952	147.807	84.6183	452.67	137.072		84.6183	-54.7573
105	64.5118	101.427	332.581	237.515	171.454	-80.9099	408.22	684.611		-80.9099	667.055
102	78.0806	-78.9815	276.621	325.402	177.246	74.4019	-138.82	301.369		74.4019	736.355
113	73.5302	-101.193	117.985	150.551	177.577	105.384	447.51	530.982		105.384	119.812
134	46.7078	-93.0678	304.271	-203.735	214.291	134.665	262.84	160.126		134.665	123.124
151	56.1261	146.415	263.166	734.662	180.833	121.786	183.21	84.7582		121.786	79.3185
113	59.2939	153.411	260.903	336.03	213.194	-84.5971	308.35	-107.584		-84.5971	664.183
152	51.4546	412.116	335.753	375.713	-131.705	-92.5643	150.67	187.96		-92.5643	-92.4368
106	52.0024	172.698	315.317	133.821	120.669	72.685	271.31	-105.255		72.685	-59.6506
92.4	76.0091	-84.2555	303.769	-146.579	153.183	76.2988	223.56	129.296		76.2988	334.364
111	63.5795	114.824	301.092	315.558	204.647	114.037	220.61	119.185		114.037	143.751
470	48.2696	-154.22	102.651	281.424	178.776	93.525	149.63	95.5997		93.525	-67.9404
119	94.6744	117.715	-91.58	144.339	228.78	78.8519	145.57	526.54		78.8519	-125.625
93.6	61.6555	-102.914	278.204	-134.932	189.368	105.732	459.09	89.4008		105.732	341.847
131	77.9727	84.6765	151.863	121.127	197.793	-76.2366	314.93	-143.632		-76.2366	86.9399
111	83.1991	282.824	364.852	330.675	208.299	105.176	206.99	160.833		105.176	686.278
97	109.765	101.691	145.882	276.344	250.179	104.555	69.28	144.902		104.555	308.923
116	106.858	104.356	164.123	91.1379	241.407	118.828	439.31	143.386		118.828	610.815
111	56.9777	109.637	291.2	81.8426	161.023	441.482	108.31	-83.088		441.482	-80.3915
150	166.52	126.346	280.164	238.579	164.373	97.7875	85.22	125.707		97.7875	260.882
190	88.6467	82.8217	308.229	-137.895	176.864	-87.736	386.86	-96.7105		-87.736	-120.608
94.9	83.6667	125.48	660.258	359.069	176.743	86.6235	-193.01	514.443		86.6235	100.595
106	90.4681	99.1423	84.7002	365.474	123.421	97.2871	106.14	454.38		97.2871	310.905
101	93.747	-71.2199	322.802	389.31	170.513	-73.5726	136.46	609.908		-73.5726	109.02
117	109.632	228.74	318.812	517.668	-128.919	97.8006	173.21	579.079		97.8006	-108.855
138	84.2666	185.835	272.037	-163.54	168.788	107.614	153.04	142.018		107.614	129.317
132	140.91	250.482	146.463	324.729	153.438	-119.788	-398.48	-113.637		-119.788	589.561
176	124.679	266.137	294.064	317.489	152.831	121.865	413.68	552.398		121.865	630.764
101	103.309	-151.578	362.687	286.095	222.484	120.142	136.74	82.8953		120.142	624.151
95.6	87.7641	113.172	334.567	149.095	201.045	-78.0497	450.34	483.134		-78.0497	571.581
77.3	92.4165	138.927	286.993	179.187	195.501	128.445	172.05	-99.3122		128.445	86.4366
166	64.6487	-152.263	325.335	145.923	163.109	103.141	146.31	-103.025		103.141	578.844
440	85.1162	99.9705	310.766	287.746	175.765	109.963	155.01	124.637		109.963	111.371
122	129.082	-91.1433	337.85	464.252	162.522	143.735	144.51	-118.418		143.735	-115.446
89.2	67.1382	116.485	350.571	128.395	152.356	110.773	270.2	105.237		110.773	-102.473
118	47.6848	126.872	287.582	234.777	159.732	138.253	138.73	116.462		138.253	-89.0922
89.4	55.772	176.675	285.466	241.985	115.914	107.47	112.75	-122.333		107.47	106.818
208	-86.4456	139.236	298.135	340.495	189.728	81.8816	353.94	487.043		81.8816	110.114
103	69.9403	123.62	244.767	193.328	343.421	69.8368	125.15	518.212		69.8368	109.917
136	78.2733	-126.797	338.219	-157.028	166.9	99.3223	90.06	89.2985		99.3223	315.317
149	65.758	-101.445	325.177	-128.479	103.457	-98.375	135.08	490.214		-98.375	293.448
118	108.898	89.3729	334.101	227.93	130.341	112.118	65.82	96.421		112.118	285.151
129	72.1864	84.5108	309.098	134.637	172.749	153.514	149.25	590.944		153.514	-113.658
116	-75.6398	-145.042	343.598	-141.188	171.63	163.841	159.73	-93.5411		163.841	106.212
99.8	64.1836	167.253	220.091	340.867	154.864	107.332	121.25	117.885		107.332	108.193
104	77.4481	141.895	319.245	109.599	203.792	-77.6794	156.59	108.49		-77.6794	609.569
96	84.4697	-101.097	310.296	154.201	134.08	113.7	268.17	-110.583		113.7	297.062
132	78.2548	95.0962	427.082	113.186	188.403	119.266	159.16	152.584		119.266	332.685
207	91.762	-115.237	288.403	352.262	197.021	99.8244	271.38	98.8098		99.8244	617.147
116	97.4195	138.986	311.078	125.385	-177.467	-108.779	106.9	525.473		-108.779	97.3018
123	69.7228	131.848	351.803	251.979	216.023	123.293	158.54	70.6285		123.293	564.408
137	85.4154	-115.833	329.709	296.428	198.568	84.8549	102.51	95.419		84.8549	350.888
214	80.5349	-124.222	329.463	152.767	214.538	132.943	122.74	104.198		132.943	519.849
139	-85.2262	-86.9352	351.756	342.937	205.364	-106.73	127.95	135.881		-106.73	109.475
136	79.2574	97.9059	268.568	258.612	145.621	98.5364	443.36	-204.227		98.5364	-134.8
104	80.9537	-115.341	325.608	218.923	172.834	94.0603	170.88	124.91		94.0603	57.8
136	78.7957	159.767	313.973	467.533	195.038	-78.513	130.51	-109.273		-78.513	-131.046
215	87.0672	-163.457	312.35	158.441	188.369	115.562	99.72	89.1853		115.562	116.777
173	67.1471	-271.245	334.709	291.144	-175.627	89.2486	309.33	586.244		89.2486	55.5564
107	-105.711	-95.3587	303.356	924.949	155.456	-72.1832	81.74	580.758		-72.1832	133.592
121	189.511	138.894	344.207	543.472	257.773	83.239	212.88	109.92		83.239	125.274
206	80.9478	102.641	333.203	357.389	197.487	115.125	268.72	114.628		115.125	-121.74
631	-82.7374	-124.304	453.242	347.039	199.588	-74.7271	134.43	580.074		-74.7271	284.961
102	-73.8543	-72.747	149.754	98.9792	147.729	89.0289	153.72	138.917		89.0289	134.49
91.1	-121.914	-85.6547	282.848	170.452	-143.626	88.4289	198.15	441.238		88.4289	265.159
139	81.2662	-82.8959	514.363	251.664	197.332	141.519	-123.43	75.8986		141.519	140.18
178	-91.5202	98.5935	324.664	-199.753	154.464	92.6738	299.53	507.615		92.6738	-148.225
196	126.275	-85.346	317.137	348.389	148.378	-87.1876	88.12	-100.928		-87.1876	139.475
84.8	109.55	-142.095	321.935	176.175	-130.859	102.325	150.62	-78.3759		102.325	306.309
113	137.309	-114.576	329.606	312.291	104.437	131.02	-123.07	149.403		131.02	-124.536
122	-107.125	-113.532	231.361	-185.927	156.562	-75.3895	79.29	125.421		-75.3895	276.303
102	121.574	136.281	304.347	133.314	195.213	108.086	844.65	-81.8281		108.086	552.399
168	163.106	94.0271	292.211	126.59	121.414	99.7627	440.06	91.5768		99.7627	125.991
122	132.776	87.1633	222.952	262.195	195.061	93.6158	238.68	534.589		93.6158	66.6398
97.8	-112.319	-117.64	315.5	262.357	169.734	82.4438	110.32	-90.2237		82.4438	97.1525
77	103.653	133.09	301.069	105.562	238.345	-93.8711	-99.99	580.494		-93.8711	110.089
97	105.039	109.363	336.57	374.367	137.94	104.788	101.06	99.2867		104.788	-96.4667
139	111.466	92.4895	235.365	-86.5385	202.101	75.0373	215.77	574.594		75.0373	-128.722
200	113.134	-126.426	298.333	305.253	177.379	-85.7792	476.94	626.961		-85.7792	-118.147
127	-52.775	85.9257	270.15	411.116	181.098	138.464	433.83	129.343		138.464	168.162
126	121.553	180.092	296.209	292.135	244.98	97.2593	115.67	-77.799		97.2593	651.103
138	103.669	-95.6462	1212.69	254.636	154.054	123.769	194.03	588.86		123.769	-150.522
98.3	87.3669	86.1974	236.408	-140.194	144.853	-70.3159	347.28	-114.13		-70.3159	299.123
134	96.5604	129.395	301.215	286.563	201.535	-93.2158	578.3	128.757		-93.2158	-122.201
140	107.357	147.231	340.325	395.9	118.852	94.7528	83.62	501.943		94.7528	-182.811
206	157.076	56.0718	327.612	287.077	172.539	89.5841	238.4	97.7347		89.5841	74.7445
98.4	103.846	-148.457	217.419	380.978	199.643	80.6653	210.97	645.407		80.6653	78.1751
124	102.22	-177.002	234.892	378.294	187.771	336.511	176.46	102.784		336.511	-122.655
132	101.536	-108.299	275	193.945	164.727	127.488	90.99	459.058		127.488	274.766
219	83.9792	121.875	329.096	298.347	188.152	99.6804	146.43	544.345		99.6804	81.4095
389	-108.176	181.142	202.282	326.259	172.898	130.403	130.02	-122.171		130.403	126.345
149	89.9909	92.1911	314.735	317.922	158.889	-105.7	426.94	84.0351		-105.7	325.982
105	83.3833	173.65	146.604	323.78	-130.995	86.5481	317.9	-92.8092		86.5481	-126.156
274	72.9729	-97.9878	86.7955	380.941	161.24	119.575	91.83	600.707		119.575	152.265
96.6	102.009	-172.812	306.893	139.005	187.188	-82.2446	74.23	-80.5627		-82.2446	96.3103
109	87.7996	96.7291	257.797	337.522	218.504	81.9542	195.09	759.008		81.9542	-69.7436
97.3	91.1768	88.392	353.472	150.544	163.641	110.984	149.44	562.21		110.984	-110.846
135	124.871	81.2473	293.597	160.789	190.672	114.78	269.52	98.5987		114.78	184.696
119	89.2105	90.5731	289.669	94.6773	153.847	106.897	101.65	144.579		106.897	67.2747
112	87.3306	-96.7384	121.396	-218.636	150.651	113.842	61.48	86.3108		113.842	75.0574
70.1	54.6886	-89.0236	299.544	179.815	-164.264	-88.9924	138.75	561.208		-88.9924	-103.883
108	62.4923	116.865	326.159	207.417	-141.137	110.036	140.68	92.9801		110.036	-89.3294
182	69.9732	-107.113	266.578	301.752	200.306	89.9891	130.87	116.658		89.9891	567.041
114	58.5995	-90.1868	309.067	376.126	237.072	-91.7566	86.69	97.8831		-91.7566	688.145
165	64.2615	-98.1904	282.98	268.063	143.958	-90.9101	81.86	515.202		-90.9101	338.315
109	48.1335	167.561	255.645	271.269	270.357	128.037	160.4	119.203		128.037	-94.2757
269	77.2162	-118.614	251.091	406.087	140.679	96.5568	159.81	-95.5234		96.5568	-139.074
-620	92.8529	-144.055	310.673	118.738	303.179	119.881	448.21	141.341		119.881	-118.73
98.6	55.0203	129.856	404.66	153.872	128.052	120.047	85.72	109.602		120.047	81.757
143	127.007	92.0811	312.78	-164.953	182.196	76.4532	86.39	-89.5128		76.4532	67.4096
103	77.927	-124.234	319.769	119.181	126.961	96.4921	300.28	98.736		96.4921	672.811
177	-58.1838	-113.519	200.321	126.539	157.51	-72.5479	157.01	152.653		-72.5479	618.516
117	97.1416	600.372	301.972	311.034	199.637	-100.295	86.48	511.355		-100.295	314.257
150	80.0533	1267.92	80.0792	174.798	231.609	98.7492	91.24	107.662		98.7492	1003.95
88.9	67.3588	-89.3927	420.252	130.474	181.343	-72.7623	412.8	109.523		-72.7623	130.256
117	50.5136	121.105	314.54	270.942	-106.588	148.566	118.41	76.9372		148.566	-96.9724
190	72.6196	-105.132	326.953	187.724	129.458	114.144	109.92	562.99		114.144	76.6977
103	69.2896	191.126	350.892	262.867	366.167	102	97.76	547.606		102	682.811
-126	81.7609	-71.9828	701.179	-129.012	-133.439	-88.1677	108.72	-79.7964		-88.1677	693.748
98.9	-79.9917	138.359	322.049	128.365	96.9149	148.732	93.93	-111.809		148.732	-98.406
105	88.4245	102.23	297.047	278.893	126.807	136.833	102.14	608.717		136.833	300.357
239	59.9417	137.301	429.254	146.826	133.732	94.2784	102.41	-103.446		94.2784	264.902
102	-43.9497	122.16	265.533	344.798	205.191	82.4409	88.61	505.912		82.4409	304.012
93	70.4537	89.8948	279.071	295.874	122.739	132.832	100.79	-92.6034		132.832	-133.096
98.9	134.579	-135.078	328.238	302.288	178.502	119.86	119.95	115.34		119.86	708.169
103	55.7864	207.723	281.401	295.238	182.366	84.4082	112.33	-91.6099		84.4082	154.106
107	65.3045	209.887	392.851	141.056	165.913	97.4646	187.28	529.193		97.4646	110.563
164	61.5581	174.749	307.785	467.617	185.444	149.636	180.56	483.674		149.636	-116.385
125	-37.9885	-85.8881	366.593	696.275	202.234	97.4691	165.36	101.875		97.4691	148.073
89.7	69.0231	107.57	427.76	318.105	166.176	-90.9215	129.39	478.251		-90.9215	621.222
88.2	71.0812	-83.2921	290.576	159.855	167.756	125.921	90.98	708.684		125.921	-117.01
167	118.541	139.541	147.633	311.798	166.518	122.175	451.12	165.872		122.175	74.2345
139	70.4109	105.34	330.048	240.553	173.301	68.6364	95.81	115.261		68.6364	121.981
130	124.146	-102.203	326.121	-121.606	193.82	-79.7696	131.64	80.5497		-79.7696	79.6329
118	69.6768	155.31	405.337	312.494	251.319	127.692	84.29	565.308		127.692	128.866
107	82.0436	-505.994	267.413	100.149	170.806	122.284	98.63	95.7732		122.284	83.7136
112	64.1718	111.093	312.447	365.648	234.303	92.0555	470.15	106.273		92.0555	-139.922
127	62.7721	-91.3309	287.147	68.5278	136.434	-90.3818	81.53	578.12		-90.3818	123.644
123	79.4924	80.9999	282.302	339.242	191.51	-120.323	438.76	116.62		-120.323	590.452
119	59.0078	118.001	305.129	155.292	271.362	117.959	140.37	90.1396		117.959	311.208
103	44.7818	89.2444	447.305	160.232	208.86	-101.982	71.02	-105.199		-101.982	263.948
129	112.256	-100.929	330.948	322.937	362.407	146.371	75.92	146.858		146.371	590.056
117	72.9139	97.1889	319.202	265.244	137.374	96.432	353.57	80.3719		96.432	123.045
192	89.0099	110.507	236.073	168.525	171.547	104.552	155.82	112.222		104.552	75.4894
74.2	67.7832	-79.717	254.893	132.863	193.607	91.4374	86.75	-80.1265		91.4374	270.288
186	46.2502	-92.0543	379.453	131.876	158.236	77.813	84.46	64.6827		77.813	299.01
94.7	-40.2819	-122.592	253.604	112.412	144.423	-86.304	135.78	-114.947		-86.304	-130.094
92.1	69.0647	163.389	561.33	159.403	226.74	-148.854	80.5	-110.465		-148.854	-121.08
104	83.0327	147.855	215.388	306.565	163.898	-92.1261	104.64	118.662		-92.1261	671.884
97.9	66.8877	106.648	395.197	439.451	273.569	123.047	262.67	90.9398		123.047	-82.7857
136	54.2381	-165.987	361.095	342.45	117.454	-82.1832	90.09	555.373		-82.1832	129.549
274	67.1006	176.24	309.676	123.883	90.2715	111.228	402.55	80.1681		111.228	87.1727
190	52.4809	-84.0782	342.575	-142.451	145.883	77.382	121.98	87.8259		77.382	147.382
107	77.2444	119.015	342.818	132.546	107.972	116.169	279.3	486.906		116.169	-126.079
132	80.8388	177.51	313.831	308.671	-93.3823	164.795	422.82	-101.008		164.795	711.431
125	-84.9661	129.231	309.656	132.703	127.656	-110.041	123.56	-109.253		-110.041	93.0478
154	93.2287	-146.701	154.177	208.451	134.665	138.305	439.9	111.023		138.305	136.226
93.2	95.9599	-98.0701	453.422	226.673	138.41	-69.7891	74.27	-102.954		-69.7891	-106.198
101	63.8453	86.738	207.198	168.575	169.304	114.066	397.99	53.0408		114.066	125.576
105	149.659	-143.702	417.601	342.053	168.055	82.9332	252.98	343.967		82.9332	108.393
113	70.9688	143.554	297.217	-184.749	142.151	199.901	160.87	471.192		199.901	118.526
102	107.53	-119.884	277.543	317.558	124.568	-103.733	432.56	108.537		-103.733	134.117
159	71.7156	83.582	281.932	285.77	108.691	135.171	446.21	-79.4582		135.171	-120.148
127	87.1966	-106.924	318.937	-120.517	135.472	-69.7824	111.46	120.165		-69.7824	484.974
123	-53.8705	-86.2638	298.314	318.916	133.271	66.7684	283.98	561.855		66.7684	-126.065
87.3	108.518	-87.2766	165.75	162.719	178.5	106.212	208.46	510.578		106.212	116.887
113	120.606	110.96	321.566	291.875	149.61	91.4539	106.52	82.072		91.4539	569.572
116	81.639	75.2037	304.764	163.814	179.343	76.1667	89.64	93.9912		76.1667	-123.916
123	134.497	66.347	236.257	573.978	129.886	118.241	171.24	193.163		118.241	-136.065
91.7	56.3022	88.6295	196.492	-173.895	188.374	105.844	140.18	97.7005		105.844	133.941
119	86.0932	182.093	318.542	274.037	140.746	74.8766	326.08	-97.4964		74.8766	-109.158
139	73.4151	-91.4579	274.497	212.954	285.228	166.579	69.13	103.017		166.579	152.972
114	88.0143	127.016	164.05	374.08	117.127	87.1598	125.79	120.864		87.1598	-106.012
96.8	60.2222	-121.044	296.391	-113.507	-135.601	94.8249	89.25	488.317		94.8249	828.975
124	168.113	-158.78	286.659	-87.7896	210.559	-108.934	277.77	105.471		-108.934	318.322
86.2	140.29	77.7479	243.846	-109.154	-153.584	-105.647	84.39	97.6339		-105.647	-97.5337
392	-48.8243	105.729	277.236	170.702	195.936	90.94	217.86	531.013		90.94	285.135
134	49.8595	-465.877	301.739	339.07	150.011	96.365	127.58	87.1733		96.365	465.249
90.4	70.3641	-134.39	303.762	287.407	137.685	-112.536	177.14	-96.0244		-112.536	-124.782
157	152.396	-96.2798	286.756	530.276	150.542	99.6763	408.92	-87.9774		99.6763	-103.98
204	88.875	109.899	324.377	275.864	235.567	85.4446	444.97	-85.3705		85.4446	683.297
118	-81.7584	-164.425	88.7095	290.642	148.749	126.141	97.4	-112.572		126.141	631.446
150	122.579	102.583	267.359	209.469	151.079	196.856	139.2	123.403		196.856	323.824
132	72.1986	87.4861	249.626	288.411	190.531	-98.8595	93.73	-122.468		-98.8595	356.944
86.9	146.549	-93.1116	321.545	296.863	150.241	117.34	-70.44	545.839		117.34	380.469
114	95.6652	100.885	257.278	180.078	155.332	92.7167	149.67	-90.4748		92.7167	-85.2437
131	185.607	-64.2092	396.909	210.708	151.629	-86.0192	93.3	120.603		-86.0192	-121.364
110	116.353	134.682	224.553	154.509	201.09	113.287	106.42	-88.5748		113.287	62.2037
96.2	112.78	180.537	-98.3277	99.5483	144.134	83.0029	117.09	91.3306		83.0029	-113.602
228	72.5714	88.0011	272.274	325.037	135.997	-96.4502	115.9	104.06		-96.4502	-89.6118
108	56.3209	-83.8848	298.354	297.321	97.083	130.245	143.95	92.0723		130.245	607.206
133	106.079	118.437	160.84	313.894	-131.455	72.0075	131.22	551.32		72.0075	694.179
87.8	90.8848	-85.327	262.064	136.575	158.843	-89.5268	57.86	-101.67		-89.5268	591.601
106	106.657	90.5725	223.705	304.28	127.978	114.016	65.09	-95.3865		114.016	-71.1178
109	62.6225	75.563	153.985	194.202	194.769	98.6026	123.04	-124.858		98.6026	340.087
89.8	-51.3002	-119.277	324.603	160.753	143.06	-90.0106	190.26	599.293		-90.0106	154.64
289	-57.5346	-118.732	316.243	130.464	177.319	82.1458	140.59	542.693		82.1458	724.199
119	153.029	-82.1718	315.787	200.168	159.419	120.528	233.97	85.4504		120.528	-91.762
137	60.376	111.539	220.487	252.16	-207.931	-78.2045	107.63	90.8481		-78.2045	-111.461
125	96.6354	-81.2278	104.445	275.725	114.021	93.4464	208.47	84.2584		93.4464	120.038
119	71.5283	-93.5071	309.764	190.246	124.623	124.35	447.35	88.1097		124.35	129.77
91.5	72.7326	79.7515	93.326	349.437	168.832	-84.457	169.15	-96.4332		-84.457	549.761
100	77.4102	-126.173	79.0948	132.697	200.159	123.347	118.7	558.922		123.347	-87.4068
96.7	105.964	165.179	71.8435	256.322	463.932	133.851	232.37	-104.553		133.851	334.231
139	201.634	-137.095	89.265	239.191	-111.574	-83.5053	160.35	474.14		-83.5053	614.047
96.7	109.267	-107.674	274.166	351.655	141.744	-110.885	98.57	-96.8956		-110.885	-110.702
140	74.6637	139.158	109.878	98.5486	-119.468	-91.4116	474.24	125.093		-91.4116	176.05
87.9	99.9047	-94.5618	151.18	292.366	185.711	63.3888	162.38	105.013		63.3888	-138.663
105	96.0346	61.7192	339.617	92.6779	218.596	-111.786	448.41	125.788		-111.786	-102.81
158	105.101	57.3332	296.857	-163.558	135.755	92.2642	114.2	105.938		92.2642	103.707
118	72.4683	-118.942	325.68	145.467	203.732	111.322	269.09	508.842		111.322	689.101
125	124.366	-111.535	334.652	-105.775	131.555	108.151	128.48	563.241		108.151	340.812
115	-105.144	-135.65	256.152	344.921	107.144	81.5274	109.41	109.828		81.5274	-131.634
173	80.0607	150.593	-62.6274	137.064	141.99	153.28	197.06	124.046		153.28	109.506
121	76.7521	-74.833	326.043	141.857	160.538	-84.0984	76.29	-75.4512		-84.0984	313.369
110	-50.9428	174.741	325.029	277.164	109.394	95.5114	271.12	90.1974		95.5114	125.898
105	-87.842	-59.6529	308.275	311.416	205.186	97.5036	98.27	131.881		97.5036	316.967
105	-55.9659	-116.046	294.455	318.425	148.233	83.5365	426.89	496.219		83.5365	104.116
113	109.803	117.046	342.104	244.454	194.838	132.724	141.86	564.961		132.724	134.755
146	81.8845	119.136	192.926	287.734	162.025	83.3368	304.97	104.283		83.3368	136.09
124	61.5304	89.1708	315.577	150.96	235.275	100.655	100.68	126.487		100.655	106.867
142	375.093	-163.521	307.969	113.655	217.566	78.2206	389.83	106.79		78.2206	-109.655
110	162.96	-131.043	150.926	624.81	90.9465	-77.4872	77.51	144.216		-77.4872	308.735
101	-69.2755	-83.5872	103.926	258.583	137.581	-111.971	239.84	133.538		-111.971	-105.349
122	145.236	-90.9079	348.074	276.189	117.311	-87.9333	142.75	-89.7295		-87.9333	132.375
123	90.7177	129.596	317.755	375.392	144.593	134.535	161.83	100.93		134.535	296.964
109	92.5316	-90.9624	306.055	-127.458	146.456	-91.405	191.78	543.686		-91.405	698.084
103	-45.1522	-111.64	309.054	-232.375	207.316	-106.824	161.1	-90.1516		-106.824	367.055
136	99.97	-114.097	241.841	250.533	180.616	-101.991	217.06	-98.5679		-101.991	567.298
104	64.0236	-82.138	297.951	81.3209	163.457	89.9764	91.7	110.532		89.9764	103.241
147	75.8182	179.077	288.638	140.115	142.345	94.8823	-71.5	105.802		94.8823	140.738
138	117.031	-97.3983	347.54	291.136	99.3274	161.877	85.68	210.471		161.877	605.335
114	104.328	68.8367	293.391	126.14	138.625	123.694	-111.13	111.527		123.694	108.672
136	71.6963	-63.5409	326.241	292.549	162.707	95.6862	269.83	108.592		95.6862	312.025
79	76.8598	216.43	322.314	296.38	118.038	117.457	126.37	-113.139		117.457	319.075
136	104.654	86.8902	312.189	294.023	203.798	98.873	437.87	-103.094		98.873	110.883
121	120	113.055	312.516	-129.457	149.111	-83.8404	88.33	119.141		-83.8404	-135.766
109	41.4963	118.492	182.662	350.205	160.068	-97.7069	17446.3	558.18		-97.7069	344.448
152	78.4431	-65.3956	673.835	277.189	128.152	158.472	141.96	466.324		158.472	732.422
290	70.0559	86.6134	290.014	105.049	173.259	-78.6369	165.38	78.0585		-78.6369	-124.684
221	67.405	123.91	234.751	-118.183	226.252	108.467	140.71	99.7596		108.467	144.635
107	64.7938	104.897	286.795	283.469	168.517	-74.3119	149.8	545.558		-74.3119	357.873
105	143.852	-121.828	308.923	290.522	185.34	-95.0224	125.98	103.723		-95.0224	206.425
122	49.2032	99.8679	320.714	188.089	-87.0527	-84.1986	94.51	-75.9615		-84.1986	560.204
105	124.811	123.341	297.262	259.378	182.309	80.1977	209.28	593.595		80.1977	283.195
199	94.8425	-123.804	352.761	216.302	171.442	91.8063	160.55	-68.8202		91.8063	142.18
121	109.056	197.357	206.868	111.009	150.17	-68.8411	205.88	70.889		-68.8411	330.902
91.9	60.9585	-64.8462	122.728	-141.131	266.513	113.599	185.18	627.941		113.599	372.636
111	49.6606	-74.6556	391.734	380.905	-155.801	-75.1278	93.18	533.319		-75.1278	113.601
145	64.423	-131.785	289.338	342.243	177.673	-90.2295	502.31	78.5142		-90.2295	165.27
124	82.8558	85.7733	-79.7901	316.199	166.435	87.1609	413.89	457.647		87.1609	83.2614
137	160.826	-90.3321	337.602	133.231	-99.0209	-83.9151	80.42	556.122		-83.9151	311.279
79.9	128.555	-129.915	322.614	-166.496	165.967	-64.5011	368.1	254.72		-64.5011	118.6
109	99.719	66.8856	-63.3078	118.996	161.608	123.561	298.88	-154.23		123.561	634.81
97.9	89.0283	99.5501	344.202	268.725	142.434	-92.3723	84.73	122.559		-92.3723	-138.396
110	70.5744	-223.777	378.977	-129.501	99.3453	102.736	283.98	96.0443		102.736	746.717
163	72.1246	181.391	297.843	263.344	178.543	96.3664	395.11	-126.103		96.3664	136.773
126	76.6188	96.6476	99.5015	-108.374	154.678	116.379	96.71	172.07		116.379	340.168
105	-70.335	441.167	323.209	218.911	136.766	-103.464	454.96	104.568		-103.464	-132.293
129	130.304	77.2075	336.252	-95.3932	-192.211	99.2245	78.8	163.51		99.2245	79.3696
111	-64.0938	78.0781	121.915	209.106	118.92	103.682	73.35	-128.942		103.682	138.651
96.1	76.4295	184.982	138.835	307.231	135.064	-89.2736	82.25	475.722		-89.2736	291.014
141	87.2245	138.429	280.878	309.744	212.046	-84.3317	139.93	450.721		-84.3317	109.518
153	-101.422	66.975	283.126	88.2013	147.72	88.5125	242.27	-77.5532		88.5125	649.12
88	160.182	-109.322	121.982	147.865	163.584	116.414	148.93	20913		116.414	755.605
101	82.1878	-84.1297	223.222	228.208	321.407	219.398	184.8	99.5791		219.398	101.358
125	66.9668	320.238	358.186	-120.603	144.963	82.0413	-64.18	512.138		82.0413	545.446
91	78.4448	-128.221	250.487	142.859	135.68	82.1336	-102.05	-103.188		82.1336	125.041
104	84.4335	92.2518	318.133	318.862	-194.864	94.021	242.1	139.236		94.021	-115.964
129	147.225	108.017	263.111	301.847	162.879	-105.733	133.16	-120.312		-105.733	80.9573
100	187.428	109.083	350.911	367.342	139	113.816	205.5	105.142		113.816	-151.235
167	94.3933	112.185	310.935	-119.229	148.861	118.777	130.31	862.541		118.777	696.344
242	177.384	-68.217	284.794	276.294	182.997	75.694	305.38	-91.7463		75.694	332.354
123	70.4986	-78.6011	308.883	201.06	-125.52	82.4442	191.29	577.503		82.4442	-132.11
68.8	167.379	-152.696	111.963	139.124	-151.344	-102.662	-81.23	158.073		-102.662	103.386
82.9	87.2184	79.3602	452.935	201.432	158.132	84.8811	103.07	444.339		84.8811	89.7645
90.7	120.483	105.836	264.546	143.157	147.951	108.819	156.65	1024.72		108.819	129.865
95.6	71.6256	-134.54	283.31	-112.457	174.891	73.3824	-113.57	126.34		73.3824	462.747
121	91.9426	93.8327	324.701	303.987	152.207	87.8181	470.84	89.6208		87.8181	-138.285
95.2	83.4135	-128.641	316.07	316.84	-121.067	153.564	127.02	-77.3538		153.564	270.239
206	124.103	105.561	124.597	-155.762	155.473	101.141	307.73	-85.9703		101.141	144.821
120	71.2403	-122.92	300.043	382.025	144.305	-89.7097	144.16	568.9		-89.7097	-172.681
120	172.33	-145.487	176.211	127.022	116.655	106.703	76.89	-65.1343		106.703	122.364
109	-58.5618	73.0119	277.686	328.494	172.086	109.439	389.47	100.034		109.439	146.741
92.2	79.5533	-122.454	49.9973	242.531	155.755	111.028	445.79	-109.976		111.028	702.412
109	75.8091	75.5607	214.034	285.752	163.243	-93.0664	444.95	101.319		-93.0664	-127.252
219	118.631	83.5179	278.579	-116.681	120.874	86.7271	483	77.5513		86.7271	114.302
145	87.3658	113.402	110.804	326.064	189.224	119.405	91.85	107.695		119.405	-123.568
75.4	184.288	-147.092	87.9424	273.275	127.01	75.6217	167.01	90.5695		75.6217	308.382
118	137.85	140.971	353.158	130.268	165.188	108.024	440.92	-94.7348		108.024	153.506
108	143.257	-134.728	377.452	434.698	145.294	127.254	170.69	136.953		127.254	502.573
137	-67.1389	-135.544	320.958	457.189	152.031	61.6981	471.03	-75.9812		61.6981	493.005
106	85.0726	-110.507	197.443	276.615	168.153	-76.7271	216.63	116.947		-76.7271	117.042
96.7	101.675	125.029	116.704	146.16	176.2	114.221	162.57	101.064		114.221	-125.919
93.3	161.376	118.124	246.255	351.105	189.678	111.169	110.52	-76.0632		111.169	814.759
101	160.494	-106.192	-73.428	321.736	151.982	92.3858	457.95	99.5357		92.3858	105.541
114	51.6698	120.393	360.579	259.665	188.423	109.832	88.54	545.06		109.832	335.839
121	74.6678	-69.0745	355.88	299.09	159.633	92.1124	-156.42	-78.9649		92.1124	88.8474
116	-60.8309	95.502	249.734	302.616	132.152	-99.1943	60.53	604.966		-99.1943	-151.166
116	138.822	-148.591	321.114	434.715	154.471	-81.8096	418	576.632		-81.8096	129.632
88.7	499.188	-101.324	294.436	283.322	227.793	70.7254	473.65	87.2519		70.7254	156.059
67.6	58.2135	-161.583	331.24	132.089	134.867	100.326	92.25	-60.2601		100.326	297.654
111	118.045	-89.3321	337.171	-165.239	133.314	116.504	93.19	91.6623		116.504	87.5555
96.2	73.5593	-60.2537	329.36	383.167	156.855	-82.5476	127.91	198.262		-82.5476	744.425
114	89.2929	192.342	275.884	283.94	259.876	100.038	312.99	-90.7172		100.038	-112.175
123	120.951	94.6207	348.49	295.737	124.13	-116.196	491.22	462.981		-116.196	-50.7947
109	83.4923	-129.428	334.413	353.374	123.406	101.767	142.71	100.034		101.767	-111.532
126	-80.569	-155.149	769.587	133.84	163.451	101.108	143.88	523.514		101.108	152.116
166	114.588	139.89	335.403	343.96	188.871	139.817	138.5	99.0534		139.817	602.568
120	-63.9614	-116.095	332.588	339.664	115.444	81.2617	185.39	81.877		81.2617	344.765
156	75.032	71.336	286.712	336.614	132.487	100.024	171.8	157.678		100.024	-71.6235
124	126.327	90.0846	87.7443	-139.419	112.32	149.038	-83.21	-126.722		149.038	167.695
103	72.8366	100.274	251.986	305.323	210.734	124.471	83.64	94.2741		124.471	-119.093
181	66.3002	76.1575	250.14	222.51	153.616	-92.467	367.63	-96.8299		-92.467	-72.251
152	58.7673	-117.764	323.072	202.078	-111.494	-93.2345	103.07	105.957		-93.2345	86.8533
165	184.685	101.78	132.499	304.431	213.489	100.191	144.92	95.9352		100.191	599.562
115	80.2846	-129.952	282.026	359.913	217.348	149.435	429.62	563.83		149.435	328.452
137	118.1	112.062	323.081	200.032	180.982	85.1593	391.18	71.0299		85.1593	632.507
106	141.24	-132.18	308.153	251.801	-155.936	117.044	168.06	117.89		117.044	-121.97
155	84.6745	134.032	350.953	112.961	123.79	121.891	100.33	-99.6734		121.891	256.225
101	128.118	105.387	269.029	-138.979	188.372	94.8446	84.38	132.796		94.8446	508.281
89.8	140.509	-84.7062	333.11	328.657	135.663	-88.2327	91.06	124.85		-88.2327	-85.4696
112	70.4847	134.264	161.137	295.026	149.682	-91.9511	262.83	104.285		-91.9511	98.1503
109	112.368	93.715	324.284	264.12	144.23	-58.2519	121.57	519.189		-58.2519	1219.51
107	71.0927	-124.824	161.271	96.2011	136.288	119.242	-110.59	-95.4165		119.242	-141.055
84.4	89.5343	-92.9211	311.875	332.839	171.85	89.4461	151.95	156.694		89.4461	586.948
128	102.44	175.692	276.338	303.972	152.538	68.9832	112.75	87.4121		68.9832	-103.929
93.1	80.0518	-124.872	331.011	141.715	219.402	135.773	-115.98	490.317		135.773	579.361
107	-84.2369	-69.0911	277.967	133.695	136.804	81.4032	150.21	567.647		81.4032	93.9577
131	84.3063	130.722	394.468	280.333	137.066	-98.0798	118.17	192.817		-98.0798	1424.04
192	-144.971	74.262	814.839	-100.229	-146.015	84.534	192.68	436.834		84.534	-126.79
111	79.5728	-67.9872	289.66	114.094	224.415	-69.3982	115.48	-119.557		-69.3982	-133.876
101	72.8993	106.547	185.47	336.118	144.482	128.779	268.37	-84.6814		128.779	-115.051
112	-260.961	-111.213	312.035	-206.882	121.718	113.09	171.17	-93.1851		113.09	629.929
139	130.838	82.0115	283.077	277.312	167.097	136.145	398.43	108.615		136.145	86.9418
196	162.626	69.7897	328.68	145.671	196.939	96.3546	117.33	90.8925		96.3546	98.5724
138	136.705	185.916	293.989	310.721	223.68	126.027	276.97	508.931		126.027	-133.65
146	63.4467	118.642	317.555	338.01	120.542	-100.079	96.34	104.196		-100.079	817.072
106	58.4902	241.294	489.323	165.436	213.949	125.547	459.82	-96.2595		125.547	58.0603
99.6	118.249	-86.9307	273.806	292.559	-136.508	99.7053	131.04	147.768		99.7053	308.855
165	85.3125	-80.3918	79.9923	307.797	131.485	98.3623	444.12	105.618		98.3623	-145.836
123	163.828	102.624	314.069	410.665	-107.283	72.8172	439.91	-97.2279		72.8172	-111.865
128	89.3261	-90.4541	260.713	167.698	167.022	100.12	446.66	-105.35		100.12	-124.805
163	94.9868	124.002	340.984	-85.0579	129.863	-81.5977	77.65	119.216		-81.5977	-116.872
111	161.797	126.057	279.874	-165.429	126.676	78.3311	301.33	102.98		78.3311	150.535
118	167.406	-119.858	208.648	-768.242	99.2696	105.196	10431.4	-115.813		105.196	680.713
105	107.547	-75.932	235.794	241.341	142.038	-79.2976	200.3	106.668		-79.2976	-112.89
195	124.353	-91.344	272.213	-135.655	153.129	-82.2961	192.46	120.668		-82.2961	-100.475
200	90.1477	95.3716	397.187	257.896	261.787	-97.3525	-88.19	110.361		-97.3525	-97.9698
105	-53.2632	-133.59	321.29	336.466	118.407	145.606	129.56	-159.395		145.606	104.742
144	126.009	-135.428	253.803	329.798	118.88	-94.7429	-64.2	190.608		-94.7429	-317.678
103	71.1986	-82.3464	87.4913	-146.993	421.298	84.4964	83.75	96.2597		84.4964	-69.9394
142	-49.4335	-104.972	294.056	439.716	252.693	-91.3126	441.35	122.188		-91.3126	321.631
127	147.3	-477.956	84.8091	291.104	196.333	-178.405	109.54	522.153		-178.405	138.938
103	112.093	141.776	308.819	297.496	170.849	151.105	282.36	78.8105		151.105	129.049
121	109.407	-173.861	277.294	279.043	121.631	-104.542	126.57	90.0091		-104.542	661.223
113	68.6359	-72.5052	300.699	133.917	192.826	156.301	114.09	-127.738		156.301	335.582
136	-61.0518	179.772	809.7	340.907	198.08	101.837	-74.27	96.3555		101.837	615.26
98.8	90.3693	99.7274	305.112	311.608	195.828	-86.5897	19197	114.643		-86.5897	118.267
107	88.7729	-131.173	173.11	100.994	134.056	93.6515	450.34	-100.334		93.6515	84.7965
96.3	133.659	-101.253	295.802	380.519	123.634	-93.9168	-125.61	-124.999		-93.9168	272.227
116	108.576	-88.2592	599.766	341.072	165.12	171.306	311.65	-133.424		171.306	-149.523
260	50.5256	-140.843	313.371	115.411	165.084	103.478	457.88	112.117		103.478	-135.92
123	-50.5889	-121.162	309.691	-113.809	138.846	84.8764	105.97	79.0281		84.8764	260.813
137	93.4404	146.494	322.158	-175.508	-117.155	101.419	494.46	91.0388		101.419	-151.179
106	-52.993	-107.993	293.352	298.818	150.991	90.1089	611.53	513.028		90.1089	151.648
107	-88.758	165.743	288.392	363.768	176.123	69.3612	133.55	95.0468		69.3612	-80.5387
129	70.9762	-88.8477	290.648	94.5566	161.368	68.7671	143.26	-114.97		68.7671	724.063
96.7	91.2904	149.294	301.091	383.394	234.16	111.65	478.76	110.297		111.65	-114.529
255	157.729	85.6982	303.798	188.677	-133.867	98.0457	280.92	96.0945		98.0457	482.334
87.1	110.971	92.9608	294.656	109.906	185.061	97.0948	657.44	71.3143		97.0948	681.151
107	51.3682	-122.341	320.663	159.727	169.403	81.5615	95.43	-107.194		81.5615	277.265
249	103.294	99.0225	162.712	-113.854	126.444	118.782	363.22	-94.7393		118.782	266.046
88.3	83.6932	361.302	339.556	258.929	121.117	111.817	-66.62	116.087		111.817	86.9295
103	72.4508	162.074	148.624	242.881	-128.446	98.6713	215.95	-85.8928		98.6713	-135.737
109	-106.09	90.8532	293.646	288.768	205.329	84.9956	134.36	-143.093		84.9956	-71.3709
138	79.9436	150.535	293.832	145.119	155.888	116.039	192.63	105.476		116.039	-162.507
95.6	55.9612	-78.5833	139.339	257.678	180.572	203.064	261.92	-100.391		203.064	102.547
94.3	88.8292	92.4175	295.009	114.823	144.044	-72.3801	142.07	639.292		-72.3801	98.0947
94.4	200.375	79.0914	352.455	299.3	122.73	91.7952	-156.16	-116.557		91.7952	79.13
107	98.6429	97.3898	291.115	-140.192	92.4741	103.678	183.68	98.997		103.678	684.757
129	99.1891	-99.2192	380.008	355.213	161.865	137.673	87.82	107.569		137.673	91.1314
108	79.0634	122.562	296.64	288.763	111.393	81.2717	-73.57	-88.3783		81.2717	-167.462
431	159.095	86.7821	74.8454	356.805	178.178	87.3364	-104.33	555.08		87.3364	130.405
94.6	111.374	98.8517	355.441	245.406	164.611	153.608	68.47	537.399		153.608	204.716
101	140.227	-111.942	335.804	320.796	188.135	141.206	286.76	563.496		141.206	-105.591
95.4	143.715	-104.183	300.186	246.414	-121.844	99.1839	-66.39	84.5638		99.1839	-130.257
107	140.456	99.2253	153.501	185.501	110.994	104.15	-63.23	107.548		104.15	145.292
141	-74.9566	91.9811	302.734	302.754	163.107	104.192	-74.42	554.067		104.192	111.758
124	71.8869	243.26	261.755	123.74	261.568	114.566	79	-66.18		114.566	681.846
111	-50.9482	100.568	748.799	382.82	-104.756	141.777	497.56	-94.6153		141.777	140.797
119	80.3921	79.2046	312.59	-86.3688	109.808	103.566	110.48	92.3471		103.566	680.822
142	121.462	102.602	257.544	-127.555	-142.648	92.034	-149.35	101.488		92.034	404.273
115	78.2989	-111.641	125.201	343.855	141.446	-79.8719	84.72	571.333		-79.8719	110.634
137	88.4626	171.316	482.928	208.562	142.418	108.798	276.46	86.3409		108.798	302.785
129	91.4173	158.17	258.377	317.307	-129.027	163.545	122.22	134.142		163.545	-107.212
97.3	-53.7676	188.495	318.347	207.013	171.816	-101.62	-139.09	200.891		-101.62	809.595
115	-51.8227	172.683	270.845	83.7822	147.27	73.2179	-91.65	-109.98		73.2179	75.8115
116	88.3617	-88.1116	278.423	318.551	128.328	110.696	425.08	1026.9		110.696	737.996
125	72.4718	118.333	56.5238	-164.657	172.89	104.235	-78.75	-89.0883		104.235	-92.6718
112	92.368	85.1205	281.868	324.774	126.041	127.357	162.6	567.955		127.357	308.955
107	74.3688	163.347	286.224	281.424	162.311	131	278.79	-89.5974		131	137.087
199	56.0459	118.068	281.901	333.786	260.581	-102.492	109.06	102.223		-102.492	563.803
94.9	129.909	138.4	305.038	-135.723	143.369	83.751	140.02	-104.357		83.751	-139.258
264	83.2894	-124.932	292.826	381.888	284.48	-84.7969	58.8	-86.6334		-84.7969	501.723
106	106.657	-128.56	277.379	343.696	154.257	-107.478	125.19	84.6597		-107.478	-170.495
106	113.415	139.975	335.875	269.579	118.443	82.1926	479.36	78.6061		82.1926	119.171
192	97.9452	121.491	368.506	294.759	146.292	68.809	128.8	570.916		68.809	366.964
94.9	79.5746	206.889	235.087	373.568	154.822	106.99	-80.45	75.699		106.99	130.629
110	-43.3832	-273.568	359.467	125.624	194.578	105.423	116.66	556.025		105.423	629.85
109	64.275	85.9852	286.417	291.964	156.987	-117.286	84.11	95.9247		-117.286	78.3785
102	-51.6438	85.5228	283.329	309.167	121.588	-96.6342	11619.7	80.2792		-96.6342	-103.363
97	99.1723	-91.0202	296.723	303.715	208.81	105.592	85.44	69.4879		105.592	282.415
119	-71.3668	174.956	294.368	122.86	165.497	86.7011	86.98	-62.7049		86.7011	139.868
108	51.1124	-50.8243	312.313	150.308	121.846	87.3125	-128.72	-114.518		87.3125	119.052
128	58.1445	-134.041	349.672	197.034	107.009	113.731	116.92	-95.5672		113.731	172.04
85.6	77.2782	-123.059	372.694	316.858	322.652	87.103	-117.12	121.775		87.103	297.887
109	56.0881	136.688	264.808	257.039	146.696	123.073	146.53	-102.484		123.073	95.5761
103	191.472	99.9555	231.425	-98.7689	-119.007	103.155	-140.49	-115.956		103.155	679.617
121	148.874	99.9337	318.021	129.077	162.61	104.814	-69.99	128.043		104.814	113.783
108	-490.654	98.33	128.872	341.533	151.765	111.834	-108.9	-125.236		111.834	-146.447
99.2	73.2641	-128.915	693.485	238.4	124.361	-94.4609	118.52	-99.8534		-94.4609	107.549
125	60.5896	-105.954	530.903	332.729	192.254	98.8432	427.65	82.2558		98.8432	116.694
150	80.5976	-87.8348	465.917	313.444	101.759	72.9063	264.23	84.2519		72.9063	-106.505
125	35.6526	-66.598	-110.633	275.917	256.443	-90.1212	-83.63	618.817		-90.1212	679.816
106	-56.8111	120.33	288.857	-119.125	126.988	78.9276	107.64	-112.906		78.9276	83.678
79	50.8973	-114.461	275.597	223.161	146.4	95.1372	224.66	98.6575		95.1372	285.207
104	66.5004	-121.669	277.981	235.025	131.449	104.219	272.02	119.207		104.219	-85.9842
111	129.833	-98.0644	217.498	252.162	229.222	119.46	338.12	507.36		119.46	276.618
94.6	79.0329	125.021	67.7692	-93.5777	-118.524	86.4966	393.72	-102.425		86.4966	-99.9496
179	53.3531	-130.688	317.951	166.083	105.782	-150.587	-75.94	90.926		-150.587	-95.2935
118	-71.317	-69.6751	190.318	-149.692	189.656	198.762	77.95	590.613		198.762	588.993
103	-54.7946	105.278	327.53	347.802	108.764	127.245	485.62	74.6908		127.245	-120.776
113	55.6848	147.917	310.63	329.588	155.591	-113.874	92.6	-110.04		-113.874	728.234
439	175.09	-115.465	85.5277	156.892	132.445	114.652	165.64	611.258		114.652	-131.622
86	93.3338	113.027	341.864	195.886	212.482	97.733	-87.81	-121.316		97.733	-132.632
119	-115.743	111.821	84.0073	112.169	154.036	113.973	-86.76	-124.291		113.973	68.5395
114	123.711	97.4789	290.612	133.441	195.316	94.4184	405.65	-116.973		94.4184	-111.072
103		127.822	360.107	255.772	139.046	-76.5958	-78.75	-95.6268		-76.5958	-126.113
82.9		-150.614	413.753	145.267	101.938	-108.657	126.27	152.52		-108.657	116.805
74.2		-111.699	261.742	360.767	160.062	76.048	-64.59	-113.854		76.048	-85.0111
97		113.72	240.308	293.538	93.5239	70.2513	79.61	287.986		70.2513	644.155
92.1		132.949	343.543	286.928	295.473	252.599	259.5	484.587		252.599	112.714
217		189.42	326.667	400.427	199.242	95.6163	213.08	98.7357		95.6163	577.291
88.3		-119.107	266.122	419.317	115.748	125.226	146.93	131.16		125.226	557.472
97.9		136.068	103.188	228.627	-107.804	-203.382	99.78	-181.616		-203.382	84.616
190		76.2121	290.803	217.88	-115.425	89.8496	174.01	-86.285		89.8496	-122.922
204		107.898	326.997	194.866	221.215	99.171	1373.51	81.5836		99.171	83.1706
98.1		111.228	295.95	-172.105	121.818	-87.8375	419.74	522.728		-87.8375	-98.3241
118		109.135	321.892	371.006	133.592	105.661	151.01	91.321		105.661	661.405
165		237.668	292.739	350.376	140.137	-115.885	435.27	-101.866		-115.885	-122.594
151		86.7111	285.292	110.785	153.156	110.004	399.55	1007.15		110.004	134.998
95.5		92.8368	381.338	-131.959	175.249	150.82	1703.63	-141.43		150.82	587.878
152		91.1058	303.178	137.571	167.863	111.577	632.03	99.6417		111.577	-132.11
124		-94.9861	222.993	223.019	189.36	-69.7883	236.38	73.0694		-69.7883	-72.0489
87.7		-103.418	329.297	169.137	109.856	98.277	266.21	105.623		98.277	111.038
118		118.203	243.141	165.122	-74.2235	-93.0417	-81.12	89.2755		-93.0417	112.407
116		97.4777	348.963	-133.615	104.902	108.041	218.51	553.982		108.041	-99.3768
93.8		-113.736	308.076	302.326	-113.725	92.6414	89.46	270.871		92.6414	116.392
180		-117.06	266.095	455.038	153.851	75.3381	384.57	136.292		75.3381	643.325
227		-138.502	371.74	289.985	-97.3311	173.627	390.96	-82.7543		173.627	123.162
191		-158.422	305.129	357.113	163.431	-73.3033	413.88	-105.387		-73.3033	-114.966
87		122.125	296.495	-154.281	122.128	122.556	346.73	497.033		122.556	117.393
103		65.1098	338.512	190.418	139.645	98.0903	144.15	85.8583		98.0903	249.778
90.6		160.178	322.14	-193.359	133.431	-93.5389	389.8	-108.456		-93.5389	-130.726
93.8		98.8044	302.956	329.761	221.427	91.4787	86.09	-98.7069		91.4787	111.878
87.7		-66.7184	316.081	364.095	194.741	116.496	143.73	565.454		116.496	-126.7
313		-72.4612	295.459	306.767	121.634	92.4657	221.06	539.826		92.4657	-115.17
109		75.9425	159.308	87.315	127.008	90.1497	488.5	110.86		90.1497	325.841
102		-964.916	305.436	-150.392	118.26	99.7504	94.43	-83.7459		99.7504	80.8211
154		100.056	138.12	363.379	208.575	115.688	-74.5	104.816		115.688	637.113
87.5		131.949	366.505	331.232	158.514	117.412	120.49	115.058		117.412	321.552
129		-126.068	295.105	160.143	163.867	74.3393	396.78	-108.256		74.3393	686.632
119		125.92	319.33	158.499	181.644	104.376	562.65	123.394		104.376	145.429
89.9		80.9185	334.68	140.147	-114.432	78.4607	-80.58	-95.2711		78.4607	314.445
92.7		227.624	215.63	224.727	-142.53	86.9814	220.04	490.633		86.9814	68.1666
103		-104.342	352.376	144.721	149.159	115.014	-115.79	101.484		115.014	586.131
103		-118.512	297.503	-113.207	120.421	-82.5666	76.14	-93.8207		-82.5666	-94.5699
114		104.725	362.228	-119.822	102.93	112.796	66.57	-84.642		112.796	104.306
217		-90.3601	451.419	242.013	259.271	124.444	145.57	-86.1231		124.444	147.775
131		-129.581	238.7	193.632	108.677	113.925	412.44	-136.205		113.925	-89.1021
131		219.782	329.825	-106.222	140.36	137.164	78.11	-147.012		137.164	676.426
111		95.584	139.789	368.117	144.239	107.696	416.56	93.4622		107.696	-134.966
104		-93.9436	528.312	-107.474	156.446	117.475	308.26	-91.1732		117.475	121.972
120		102.253	111.335	345.648	154.37	-112.655	11781.2	82.9151		-112.655	-130.885
110		-117.396	328.975	-125.62	121.003	105.594	83.64	-84.238		105.594	1365.06
96.7		164.522	329.838	-230.342	122.339	-91.6506	99.62	-137.34		-91.6506	-140.116
133		111.014	292.346	185.182	172.18	102.081	466.49	62.0866		102.081	579.578
97.9		93.9291	147.589	148.637	150.967	87.8879	320.71	77.6658		87.8879	-103.613
159		-95.0721	80.7924	-153.547	123.027	-107.845	76.08	95.0599		-107.845	551.92
125		-161.754	286.138	179.565	192.546	104.406	93.67	86.8822		104.406	169.084
121		-112.203	327.908	376.718	117.063	119.338	399.4	-113.418		119.338	513.019
128		-105.431	143.692	334.841	126.916	155.379	506.9	142.586		155.379	164.312
119		-86.8124	140.033	87.0571	185.733	98.0021	491.83	-99.7029		98.0021	95.2727
127		-103.697	307.259	136.167	105.66	80.5201	245.15	446.993		80.5201	291.396
117		-100.633	139.682	242.546	225.158	118.229	221.07	678.947		118.229	317.555
110		-145.702	332.732	406.528	131.846	233.896	178.73	-104.88		233.896	582.414
138		-106.613	277.161	370.326	124.56	-86.2555	133	76.0349		-86.2555	729.608
128		129.516	345.797	187.033	209.459	-79.4752	199.12	108.997		-79.4752	618.004
135		121.889	298.162	152.092	-141.941	-74.7763	199.68	107.937		-74.7763	279.316
95.1		156.509	189.81	503.737	108.928	-214.714	222.1	152.208		-214.714	119.015
150		137.4	252.86	114.634	210.685	85.8625	-79.93	120.379		85.8625	-103.619
128		-80.4331	298.765	306.67	109.994	107.391	499.61	542.193		107.391	595.853
131		161.143	91.037	145.804	125.077	113.996	163.71	978.203		113.996	534.78
149		-88.4975	307.739	310.548	141.213	-83.0992	6961.5	132.965		-83.0992	158.805
83.2		-128.222	278.765	501.668	138.484	-116.596	226.18	121.128		-116.596	250.904
120		84.0508	300.747	124.695	161.289	133.245	838.43	84.1225		133.245	164.075
132		1155.41	289.025	-102.526	148.561	-90.8434	77.64	600.638		-90.8434	602.443
136		112.276	306.655	302.363	209.221	155.773	-92.79	-98.8959		155.773	-184.471
74.8		106.458	450.943	282.288	156.914	181.133	-129.08	87.7163		181.133	301.648
128		-90.6955	369.324	293.861	136.557	166.468	-73.38	123.085		166.468	706.471
144		-78.4908	291.536	323.895	135.211	121.386	-119.27	407.553		121.386	464.706
141		100.391	398.528	260.375	189.278	103.234	131.99	91.3077		103.234	173.056
103		-60.6112	194.419	313.586	110.817	96.9155	208.35	-97.8926		96.9155	-115.406
94.1		-83.7696	87.9258	287.264	185.27	89.2808	159.68	103.794		89.2808	702.482
131		142.272	81.859	231.021	136.887	96.3991	77.11	89.0147		96.3991	114.622
85.2		-132.022	332.45	306.96	130.907	141.71	267.1	-67.4627		141.71	122.347
121		121.845	246.958	377.297	267.97	-106.442	100.7	478.549		-106.442	675.81
113		100.577	220.318	-164.995	132.621	-124.975	567.27	-87.0605		-124.975	-101.078
122		-91.3429	119.741	205.291	184.978	110.414	94.63	57.0356		110.414	279.919
114		-80.9016	161.443	148.355	165.105	142.945	94.17	-107.971		142.945	776.398
195		120.038	500.37	154.298	155.369	115.236	105.43	-196.398		115.236	-113.546
110		-132.918	179.731	114.754	180.657	141.487	383.3	105.928		141.487	-125.365
105		106.23	340.512	275.109	-106.861	95.2535	450.29	-103.95		95.2535	1285.68
99.2		-118.883	123.335	385.238	122.641	106.162	86.59	520.285		106.162	97.607
112		137.86	332.963	286.959	111.312	87.1189	229.09	96.0741		87.1189	89.3937
100		-108.138	310.134	344.119	100.964	114.974	68.07	196.744		114.974	-117.414
102		-112.556	268.373	-94.9857	119.962	133.844	534.68	-147.564		133.844	659.181
107		123.132	843.755	296.941	83.5572	106.676	97.92	526.561		106.676	-99.5615
108		-72.6782	323.48	366	-103.106	106.617	115.23	152.722		106.617	-124.724
127		120.225	143.778	557.885	160.061	111.951	401.98	90.4154		111.951	-104.056
93.8		-301.529	131.727	323.778	243.537	95.0642	260.4	121.667		95.0642	97.4941
101		-88.4857	333.025	371.462	131.904	163.755	457.25	182.835		163.755	1681.04
196		-137.095	284.366	211.414	158.867	87.511	263.35	168.88		87.511	262.137
111		122.871	292.316	301.029	-113.651	134.101	96.72	-103.63		134.101	137.374
174		-89.8582	348.346	111.391	197.486	109.924	157.7	644.297		109.924	90.6946
109		-95.8026	369.561	-91.0583	222.609	75.7488	427.38	531.087		75.7488	717.424
108		65.9741	239.326	243.516	243.892	-101.566	142.47	528.852		-101.566	645.691
92.4		-95.3956	297.327	364.002	214.706	-77.9528	423.17	122.912		-77.9528	310.573
97.9		-116.927	309.711	366.335	171.81	-76.1763	-85.04	-85.8803		-76.1763	303.073
246		121.447	250.667	520.439	147.888	103.143	450.46	131.91		103.143	112.301
152		108.803	340.49	360.167	159.6	86.68	422.02	-178.011		86.68	601.534
93.9		103.586	334.234	340.59	140.845	-86.1633	210.99	112.212		-86.1633	80.6305
134		161.005	326.208	182.724	214.519	110.96	-81.43	-82.9718		110.96	-164.975
169		117.933	302.635	329.425	96.1239	-83.3863	-65.61	144.116		-83.3863	-126.142
105		116.753	320.435	231.084	223.292	127.408	71.95	456.641		127.408	162.505
75.7		-142.759	323.953	317.591	240.701	139.424	-88.64	381.838		139.424	708.819
126		97.566	261.375	304.531	138.064	119.591	-106.81	483.716		119.591	716.619
111		155.021	162.116	257.659	132.957	87.6129	70.48	-104.508		87.6129	203.68
92.3		149.677	381.748	120.536	-95.4559	65.7082	300.02	-103.024		65.7082	-114.246
96.6		-125.131	276.983	168.587	141.602	90.3604	82.11	90.3998		90.3604	648.697
120		162.751	148.353	99.4529	227.775	88.322	-79.14	-109.256		88.322	79.012
110		-101.818	301.95	277.755	120.281	-93.9004	144.15	92.8053		-93.9004	303.132
117		158.469	289.369	229.048	75.009	120.535	127.68	-104.627		120.535	229.027
99.3		170.381	292.162	255.829	120.156	93.1843	71.78	106.14		93.1843	391.562
122		-124.635	367.66	280.217	172.708	-109.242	12402.5	499.6		-109.242	1991.08
120		94.9098	292.093	296.174	156.499	126.969	108.67	-105.871		126.969	-74.8809
118		-71.4902	336.245	-193.511	209.079	121.752	883.99	538.931		121.752	-109.402
123		-110.184	333.285	279.851	186.675	-82.541	156.42	96.7326		-82.541	120.307
104		-104.413	858.781	510.915	338.819	-75.0453	426.32	94.9618		-75.0453	116.709
111		104.013	447.15	209.251	148.344	119.453	-84.37	-78.0418		119.453	312.214
92.1		77.3685	126.87	182.645	110.641	120.665	93.85	107.109		120.665	-114.285
85.1		69.2174	235.72	319.854	94.9481	-97.2796	356.96	552.65		-97.2796	105.723
324		-71.349	92.8641	-80.3087	149.452	120.933	149.7	69.685		120.933	-153.149
97.7		84.9819	269.532	130.082	145.75	134.315	214.22	462.433		134.315	45.664
91.4		122.069	310.831	267.394	174.699	97.5126	174.89	-115.835		97.5126	108.669
171		-110.817	314.02	-118.846	170.326	105.458	401.91	583.574		105.458	139.26
99.5		-114.177	307.576	167.482	176.055	-90.5107	480.44	114.86		-90.5107	106.634
149		-94.6596	103.691	-184.729	164.632	98.0344	477.67	-73.3706		98.0344	103.649
112		166.976	302.138	148.645	174.08	101.654	103.62	631.157		101.654	114.853
68.4		-63.1922	228.462	182.315	166.028	131.795	130.12	543.364		131.795	116.907
155		-954.25	214.399	162.005	154.868	91.1873	97.28	100.207		91.1873	92.2602
70.6		-76.6631	307.631	176.236	140.343	165.759	487.53	108.781		165.759	270.652
113		105.922	312.901	131.094	129.181	-74.7309	-72.18	-118.106		-74.7309	-104.726
96.1		-87.1219	253.339	151.312	136.786	95.8289	104.83	506.51		95.8289	-113.57
122		109.285	90.2768	245.812	131.273	94.041	-159.37	101.476		94.041	87.648
81.2		92.0979	322.758	128.904	143.299	-66.6626	-73.27	101.304		-66.6626	234.791
99.2		-116.713	-53.3269	144.407	203.125	123.935	345.09	-85.1933		123.935	290.291
95		87.8777	353.232	309.205	162.628	120.073	386.15	520.876		120.073	78.5609
84.8		-102.553	175.812	249.285	146.297	118.118	95.27	100.947		118.118	110.636
77.8		90.146	199.394	156.93	180.326	129.507	75.83	985.128		129.507	573.949
105		-122.394	287.931	162.965	173.05	112.421	91.27	113.34		112.421	108.05
208		155.65	329.743	467.548	128.892	127.89	-138.24	114.427		127.89	732.602
88.9		-94.6705	306.229	95.2256	166.209	-68.5805	2518.17	103.764		-68.5805	198.859
111		133.948	289.938	244.979	171.494	81.7927	119.58	89.4221		81.7927	301.71
111		149.972	291.554	-104.044	130.774	87.437	255.64	103.045		87.437	779.531
94		84.748	304.615	141.473	134.448	145.216	113.09	533.722		145.216	258.434
205		101.986	335.799	1600.37	129.679	144.242	129.36	84.4146		144.242	90.7062
257		102.046	320.609	176.126	-123.448	155.843	82.86	-112.542		155.843	-121.055
174		-67.4169	223.895	270.439	187.896	100.59	147.04	501.573		100.59	116.206
115		-112.748	137.792	-141.434	-98.3329	83.3947	199.46	-70.8692		83.3947	-79.7692
104		63.3632	339.73	339.583	129.074	105.925	78.54	579.792		105.925	124.419
157		-83.8518	289.569	-102.697	132.313	140.743	168.56	141.722		140.743	-140.176
109		162.898	136.544	427.855	175.994	-100.761	100.4	-123.506		-100.761	100.213
129		65.3998	306.505	306.328	231.592	79.1503	448.16	88.6181		79.1503	319.145
151		149.76	319.198	124.649	208.466	112.589	467.49	98.2305		112.589	136.779
96.6		125.037	229.814	210.016	148.95	86.2316	430.9	107.162		86.2316	-133.455
97.4		117.203	-86.096	299.43	189.716	-111.631	152.83	-109.051		-111.631	120.351
343		191.214	317.912	544.591	147.703	97.5661	399.37	102.004		97.5661	174.138
98.5		144.264	240.939	273.983	122.556	110.071	182.47	-75.512		110.071	131.185
110		95.6317	321.813	352.635	175.925	87.2396	94.35	-80.4664		87.2396	-74.5008
115		124.745	326.051	323.949	154.606	158.554	464.44	467.443		158.554	593.804
107		-103.529	273.756	130.035	152.901	121.392	-77.72	99.5066		121.392	258.185
75.8		-86.1937	323.315	114.076	171.997	-91.8602	-88.83	590.515		-91.8602	324.155
99		-158.148	292.291	273.824	205.141	95.4599	120.48	588.309		95.4599	622.852
88.7		-98.7846	271.912	335.724	252.55	117.688	68.04	226.037		117.688	324.231
81.6		-80.3872	-71.8384	313.341	126.062	96.125	120.19	427.077		96.125	137.385
89.5		90.13	106.743	129.302	91.9516	115.032	75.16	-160.319		115.032	-82.0125
109		-111.454	283.963	97.642	118.101	100.299	250.33	-118.425		100.299	-140.063
266		100.125	303.357	109.169	119.643	94.0808	82.79	-128.877		94.0808	506.894
183		100.918	311.697	274.996	101.953	94.3887	429.84	490.937		94.3887	167.504
108		120.317	338.109	303.217	162.504	79.6245	80.68	611.449		79.6245	258.533
100		117.723	258.144	179.432	128.902	118.172	252.52	1200.26		118.172	130.243
122		128.264	307.375	145.941	143.762	-78.5262	96.23	-119.857		-78.5262	-97.6904
101		177.527	326.944	-100.677	175.614	92.2899	512.5	289.188		92.2899	-126.852
91.8		95.1184	120.4	336.229	142.51	129.465	155.35	-92.5983		129.465	568.043
109		370.849	267.258	-134.602	113.72	128.346	-100.77	180.285		128.346	87.8088
235		-126.169	323.196	313.237	131.076	104.215	331.65	-84.8504		104.215	169.341
121		139.881	342.883	265.216	237.525	116.261	157.46	120.854		116.261	666.417
185		207.424	121.744	330.949	130.483	124.824	87.52	117.182		124.824	567.956
122		97.4742	127.786	252.436	173.352	55.7399	-83.64	109.453		55.7399	307.977
90.6		-272.499	324.61	302.752	242.779	120.197	536.65	455.533		120.197	137.871
104		86.5783	347.348	169.22	151.804	122.209	315.13	538.465		122.209	-115.819
138		-80.2157	80.176	316.43	122.039	105.662	-80.31	-76.2899		105.662	89.56
117		97.8286	118.883	380.273	115.603	146.989	111.87	133.638		146.989	560.735
114		100.907	281.607	330.068	135.729	112.821	397.52	-106.432		112.821	83.1456
142		-396.411	307.838	674.852	126.891	226.432	-105	555.453		226.432	-120.616
370		164.111	309	246.444	129.083	115.036	187.54	75.9348		115.036	686.667
123		-105.28	91.2184	300.951	151.753	127.982	224.15	-71.0739		127.982	-108.621
100		93.2072	561.072	-166.008	199.79	-95.5813	493.47	-101.872		-95.5813	188.173
173		-91.1158	295.296	340.751	149.155	114.539	90.94	390.874		114.539	160.978
109		129.313	299.353	200.14	118.935	138.279	229.16	140.19		138.279	-120.617
106		84.1702	240.915	265.026	150.999	98.8312	-116.23	499.488		98.8312	-106.611
130		-83.5618	341.318	348.244	244.754	-111.205	170.6	1079.95		-111.205	83.852
114		145.859	196.009	242.788	96.5226	-78.9548	139.56	562.878		-78.9548	249.517
93.5		99.1535	296.835	-96.4197	132.231	207.419	71.93	111.796		207.419	105.109
115		-115.39	273.452	125.544	155.523	-75.5273	88.8	-119.316		-75.5273	117.535
227		115.257	195.561	305.837	161.168	-86.6156	-104.49	184.978		-86.6156	734.582
183		-88.6327	284.833	368.291	140.03	84.8074	-90.82	221.57		84.8074	289.352
108		-91.3752	361.466	218.415	203.304	103.969	186.41	146.948		103.969	-89.7386
148		-138.151	329.056	118.553	143.161	205.301	-156.18	228.949		205.301	-92.3843
108		-136.635	299.777	135.452	-132.278	96.4661	89.39	87.6611		96.4661	335.555
92.9		-140.179	315.183	-116.491	197.488	130.982	154.92	-99.9169		130.982	-128.709
91.1		142.276	297.766	234.813	118.154	98.6838	381.53	78.7228		98.6838	95.943
112		-120.666	301.787	573.441	136.008	88.9296	445.46	123.441		88.9296	578.443
108		-184.224	334.506	220.419	160.984	100.793	106.34	106.239		100.793	472.413
102		147.165	297.767	-204.848	142.698	100.835	-74.49	117.475		100.835	152.431
111		-120.106	336.83	300.501	204.23	136.101	-123.87	-117.316		136.101	310.405
174		-80.0858	282.393	278.035	105.458	105.815	210.14	62.6996		105.815	-108.539
81.5		75.5073	395.057	271.026	128.929	-86.1235	-113.34	114.886		-86.1235	203.69
101		125.512	574.353	299.293	181.61	104.045	132.79	157.924		104.045	86.8236
284		-91.8606	100.77	388.491	100.556	133.321	160.34	100.28		133.321	-169.17
150		-93.2997	297.91	554.322	136.167	115.844	116.82	-71.4322		115.844	140.594
125		-95.763	316.727	-176.942	188.463	118.105	278.12	-110.481		118.105	94.857
177		443.289	142.683	133.041	192.647	115.709	80.18	-129.897		115.709	-156.907
130		149.551	276.193	353.584	136.174	146.982	367.38	-97.637		146.982	580.505
135		169.794	304.444	312.029	145.829	-95.0143	181.85	92.8523		-95.0143	364.871
128		-99.4351	314.605	1627.38	115.138	115.756	-67.56	-66.3815		115.756	644.596
108		-106.624	304.378	138.497	120.841	135.816	374.24	-124.579		135.816	310.568
113		122.096	330.06	159.954	173.222	112.148	-71.18	106.46		112.148	87.0515
104		120.229	285.348	281.378	120.476	105.963	97.04	967.139		105.963	97.3554
109		145.164	285.688	286.183	188.777	107.401	12589.1	-72.974		107.401	658.828
88.7		88.9645	88.4763	111.996	147.499	73.0433	138.37	502.521		73.0433	-119.454
110		177.783	327.394	315.754	96.4592	149.279	76.18	-102.754		149.279	714.869
83		110.31	259.134	181.693	110.281	91.3368	105.56	94.7869		91.3368	128.841
110		-126.494	278.412	301.194	-94.1018	86.4342	451.92	106.251		86.4342	125.65
104		96.4978	346.815	340.646	152.63	109.139	72.16	539.377		109.139	320.102
109		-117.067	663.138	435.205	202.781	83.0948	144.76	-115.1		83.0948	701.294
227		102.867	326.759	265.241	192.12	121.756	303.08	95.5415		121.756	1305.55
114		171.278	565.018	320.374	108.526	122.334	475.79	575.104		122.334	755.635
116		61.2253	253.571	326.414	155.429	139.783	190.1	100.556		139.783	-140.198
97.4		99.177	266.114	292.074	123.27	89.0887	452.46	-110.418		89.0887	664.712
110		131.91	326.109	237.122	109.7	136.417	86.38	92.4781		136.417	757.176
128		-114.323	191.2	164.901	144.564	97.8253	-94.76	-100.532		97.8253	301.135
127		80.8538	421.483	343.075	120.048	78.602	-53.05	-99.9255		78.602	335.624
96.7		-184.689	263.855	168.185	154.478	109.542	-75.08	104.909		109.542	-204.336
156		109.734	293.666	336.875	131.274	-92.4953	97.6	-102.773		-92.4953	686.276
129		81.4087	262.607	163.265	161.951	144.783	440.61	91.4884		144.783	257.439
109		-122.704	-80.0623	398.955	122.364	104.082	94.52	-83.5399		104.082	136.889
102		-100.776	312.45	226.143	184.185	114.883	652.09	-86.0639		114.883	276.08
150		148.514	324.111	-208.52	-143.801	536.995	448.5	-76.4134		536.995	-87.6791
131		-102.816	254.932	164.083	216.144	102.132	88.07	-83.1209		102.132	277.511
144		126.429	156.187	272.392	131	82.849	314.11	109.635		82.849	104.247
138		-138.83	305.222	307.701	212.624	86.4285	75.38	96.1336		86.4285	266.104
92.8		101.624	388.011	164.898	160.887	114.457	-78.72	-92.9444		114.457	824.92
116		-100.036	308.9	193.14	142.519	91.9956	393.24	334.712		91.9956	148.577
133		87.2062	261.635	-104.832	128.023	126.687	13348.7	-110.219		126.687	1323.75
158		70.5092	278.712	82.1179	173.476	-78.3314	83.46	-83.684		-78.3314	262.22
101		-101.908	242.011	292.721	119.626	147.572	1623.29	124.504		147.572	-157.11
177		108.89	439.829	238.634	125.568	134.066	414.82	936.61		134.066	179.565
113		-86.583	319.061	319.521	126.438	-98.0978	175.09	491.145		-98.0978	-117.13
154		122.003	331.757	270.327	77.5946	127.508	275.92	74.6324		127.508	-82.4694
126		-98.3564	139.135	135.79	-100.683	111.46	264.61	-120.125		111.46	89.9041
106		-70.4461	135.693	232.426	117.28	108.061	476.12	-90.025		108.061	119.26
97.7		97.3031	484.003	456.202	112.129	92.1911	106.95	-93.0498		92.1911	501.611
126		-224.269	342.588	199.394	125.705	111.657	434.87	106.399		111.657	-121.29
104		76.0414	306.249	451.701	121.285	121.695	-85.84	162.804		121.695	-128.263
123		-113.325	586.594	152.294	294.694	83.2177	80.71	561.382		83.2177	-120.829
513		124.934	308.376	336.123	121.113	-74.5238	343.33	133.03		-74.5238	-123.257
105		92.6042	308.996	153.339	102.649	87.7814	67.01	93.3505		87.7814	153.125
71.5		92.7757	312.205	287.273	182.359	109.136	96.73	74.0378		109.136	158.681
91.1		-101.338	225.305	317.022	166.428	137.118	86.17	-113.341		137.118	665.274
101		-86.4327	96.6578	367.848	-110.051	133.654	65.99	115.936		133.654	-127.326
360		-85.0772	316.498	-99.2874	80.2586	138.575	113.96	-107.106		138.575	-105.295
116		106.744	376.842	-151.8	139.163	-116.65	467.33	-127.748		-116.65	143.096
126		115.568	756.322	120.9	119.523	-94.0434	506.2	79.7759		-94.0434	293.143
138		-101.801	167.86	345.977	-106.973	127.504	126.98	85.0785		127.504	-79.9504
112		-94.6316	261.1	301.447	239.248	-90.4185	-135.68	1074.23		-90.4185	96.3923
106		-116.569	93.5606	296.01	144.286	105.895	134.93	166.671		105.895	682.337
113		134.186	285.167	284.173	202.32	76.6189	97.93	479.802		76.6189	702.244
212		-103.004	279.814	122.652	108.325	117.336	356.21	-102.337		117.336	128.995
124		107.433	257.417	138.373	115.355	154.1	106.86	136.647		154.1	-133.457
121		-67.5542	294.286	235.597	138.327	113.458	362.23	-92.4658		113.458	266.589
143		135.51	249.936	332.599	136.806	-92.5465	688.26	136.541		-92.5465	133.668
147		102.865	181.337	247.855	197.222	110.628	81.76	179.67		110.628	95.0332
108		76.2819	294.589	-193.609	-115.467	153.753	481.29	-99.1611		153.753	544.099
136		-89.5014	342.015	-117.965	244.156	77.0475	1287.11	91.7585		77.0475	665.341
128		-78.1466	335.273	253.223	132.963	99.1742	268.64	85.7409		99.1742	745.661
77.2		-140.631	225.967	-179.918	103.579	104.163	412.43	76.7971		104.163	107.47
129		-101.541	-102.779	121.818	-117.711	97.8341	373.43	107.505		97.8341	326.006
105		-93.8183	329.195	375.241	164.545	99.5458	691.42	-98.2543		99.5458	62.68
104		-124.265	174.482	267.803	134.764	138.412	123.35	118.194		138.412	700.556
95.9		150.779	341.595	307.923	164.94	-86.1415	136.48	187.257		-86.1415	102.642
161		-162.034	384.536	267.211	101.413	-81.5288	284.77	443.473		-81.5288	139.116
82.8		-96.2862	361.394	288.937	-118.353	74.7979	541.82	90.4534		74.7979	94.9562
110		172.777	306.655	289.209	207.739	104.963	85.72	85.5767		104.963	724.981
116		-90.7019	231.651	257.741	225.998	111.222	-77.1	105.41		111.222	-131.719
96.5		457.348	348.712	146.849	119.596	78.7616	465.08	98.8684		78.7616	680.79
113		-97.9803	-75.3956	-101.596	-126.414	124.644	-124.58	548.512		124.644	552.176
132		-70.9675	333.481	-172.365	106.984	132.125	-105.47	-123.792		132.125	95.5226
93.6		-85.2538	302.601	-87.4267	154.393	121.605	-169.57	118.32		121.605	-154.13
105		-131.085	212.628	380.213	107.249	73.7549	-91.72	105.246		73.7549	1171.93
107		75.4079	277.645	139.577	199.007	125.581	-100.69	-132.771		125.581	126.11
101		131.241	303.105	259.78	198.134	177.917	210.9	-85.1927		177.917	95.3747
122		118.338	318.806	310.139	97.3226	94.1929	184.02	94.4484		94.1929	112.086
128		-91.0118	178.216	108.083	195.445	118.302	138.56	90.158		118.302	308.378
105		147.616	128.159	329.245	156.282	88.4533	-103.73	527.245		88.4533	128.597
120		-99.0065	298.629	317.362	122.484	-111.547	90.62	-121.994		-111.547	115.747
124		-118.48	120.824	-104.902	164.915	136.209	72.55	496.963		136.209	119.132
98.6		-383.941	279.292	157.628	129.336	103.65	138.74	503.964		103.65	-120.627
114		146.339	242.77	159.482	97.217	150.727	50.2	-79.1301		150.727	139.316
101		128.033	232.778	174.072	92.0667	133.771	207.42	112.124		133.771	-143.574
140		118.345	350.803	587.461	142.753	132.415	345.04	149.958		132.415	-143.473
80.5		79.0632	254.735	347.192	93.4306	-94.0251	93.33	122.514		-94.0251	569.866
116		-75.1209	371.456	350.809	130.662	80.6543	923.65	100.329		80.6543	684.45
125		72.9163	277.029	258.266	121.871	109.69	-146.58	591.17		109.69	385.095
130		-106.765	252.878	-81.8439	183.259	105.56	76.44	-94.528		105.56	196.475
156		102.716	279.089	-74.7721	278.346	118.875	215.25	97.2523		118.875	-165.152
115		-130.873	388.966	259.769	99.2909	108.203	412.07	122.568		108.203	696.822
119		319.252	273.98	319.015	248.758	228.323	-91.71	-97.7178		228.323	145.863
106		145.303	362.83	199.183	118.336	92.9076	297.67	-96.7442		92.9076	103.458
102		-97.9495	287.625	-146.766	115.42	-101.197	749.64	123.231		-101.197	-97.8465
134		96.435	137.75	254.717	102.558	138.846	448.31	140.12		138.846	108.765
109		-108.774	325.332	180.119	164.725	136.43	80	569.478		136.43	-201.601
148		-101.317	324.092	297.107	119.11	142.944	196.65	528.109		142.944	233.891
120		190.154	288.521	281.473	99.5675	125.954	441.18	-102.746		125.954	-83.7871
108		-149.879	287.238	-98.5433	199.158	152.681	65.21	83.5048		152.681	-94.7669
111		88.5679	518.6	-148.057	178.192	124.024	-106.99	-98.8603		124.024	144.724
117		-84.596	735.297	688.884	-184.775	104.802	-98.4	109.422		104.802	-126.51
250		142.479	289.791	223.881	129.806	125.153	121.39	-92.3335		125.153	-101.75
106		116.667	351.743	118.187	183.536	107.985	294.8	104.611		107.985	345.995
95.1		88.5542	75.6416	318.672	-93.3987	111.63	425.78	111.007		111.63	134.99
384		-107.094	87.7286	115.626	132.661	123.288	-84.05	194.298		123.288	220.09
119		114.283	289.073	353.002	-114.911	88.8045	309.68	84.1201		88.8045	155.132
126		89.3099	349.148	309.672	184.047	142.761	1376.83	-114.927		142.761	583.094
114		67.0213	310.95	-135.792	148.074	106.341	135.92	492.687		106.341	-161.1
107		-77.4227	308.56	-96.908	113.056	103.042	-257.25	-115.07		103.042	120.63
151		-99.5156	251.914	-151.194	125.199	142.54	94.48	-101.256		142.54	303.883
94.6		-103.974	312.862	287.837	191.915	157.627	126.49	178.74		157.627	-103.696
115		255.271	120.775	276.201	144.98	-85.7752	18482.4	109.808		-85.7752	381.235
208		180.023	275.328	293.414	250.689	92.5094	103.46	-96.6036		92.5094	149.672
109		-111.151	258.22	409.917	217.552	127.274	389.6	-93.0246		127.274	580.285
113		149.461	130.711	168.314	150.209	124.561	-68.84	-151.664		124.561	-114.554
106		118.781	259.22	275.754	132.439	149.976	97.59	190.016		149.976	607.334
324		-391.183	341.219	159.126	112.235	137.913	236.44	-88.6892		137.913	110.604
98		-118.592	364.304	74.2521	120.494	117.568	752.45	-98.5331		117.568	348.054
147		92.8084	381.933	-113.006	108.6	94.809	-69.38	-99.7986		94.809	115.809
147		-103.124	143.285	259.096	127.006	82.9231	-163.98	654.531		82.9231	94.0306
101		-179.763	297.539	267.273	143.147	94.5222	61.64	-100.815		94.5222	-119.102
274		-102.803	302.075	155.157	148.485	76.732	396.68	-91.345		76.732	620.808
106		117.708	288.815	319.889	120.019	113.539	-75.99	92.6307		113.539	270.137
105		-98.7371	336.743	251.467	171.018	181.591	204.13	584.659		181.591	103.393
91.9		-74.7987	174.625	311.652	-110.728	-101.05	260.94	120.787		-101.05	-111.258
141		185.44	239.446	109.182	142.62	109.313	425.49	143		109.313	727.062
105		101.872	116.923	315.121	133.663	105.85	-102.68	92.4929		105.85	101.359
155		110.207	218.656	258.537	148.847	115.77	852.98	-111.119		115.77	165.102
272		141.914	367.386	163.135	203.904	104.362	819.01	-104.567		104.362	175.436
120		107.494	130.898	347.158	141.526	180.318	92.96	103.003		180.318	-132.074
105		-106.439	325.091	262.782	87.4856	271.379	59.33	124.756		271.379	245.886
111		-126.007	305.477	229.956	-73.2779	130.812	170.33	133.134		130.812	-157.956
131		-118.599	325.773	242.98	142.865	139.345	288.64	93.9927		139.345	646.795
113		-522.75	310.163	278.573	176.971	77.9482	-306.04	108.09		77.9482	694.954
119		123.859	318.582	349.294	130.79	80.2986	338.85	86.2029		80.2986	331.87
123		-117.721	303.45	161.721	97.556	132.92	163.35	-102.751		132.92	535.657
123		-88.0353	324.982	259.316	127.266	123.346	87.27	73.8011		123.346	192.312
237		166.599	334.615	177.371	103.389	147.375	98.53	95.7891		147.375	370.585
118		-81.5556	183.211	193.833	167.712	-102.456	-117.25	85.583		-102.456	116.763
95.6		-88.0365	264.264	329.966	148.659	222.788	-60.94	499.341		222.788	579.198
98.3		122.097	302.512	130.247	188.415	146.125	388.98	114.019		146.125	261.564
108		-121.136	182.093	-316.126	126.509	104.747	98.91	117.044		104.747	678.823
108		-138.258	144.849	342.653	184.807	107.862	1265.35	-115.362		107.862	55.0622
112		106.109	293.4	341.947	119.99	-93.0938	611.02	153.637		-93.0938	129.418
282		104.649	246.381	315.455	169.141	115.716	-178.02	-97.5452		115.716	252.681
118		-111.743	276.538	1026.88	165.445	105.526	175.76	-119.546		105.526	658.55
105		-75.0129	363.822	293.465	-179.228	173.305	232.16	106.076		173.305	-121.255
144		103.808	292.543	283.383	128.751	117.871	85.79	-91.3078		117.871	641.835
121		368.074	480.829	1326.08	-111.047	92.427	306.48	91.6699		92.427	131.153
75.8		87.7889	155.046	158.066	-96.623	134.245	443.97	431.799		134.245	677.965
102		123.551	327.67	279.449	-83.3299	123.09	122.98	496.373		123.09	327.241
113		-149.578	-83.9463	154.478	91.6066	95.07	112.69	557.381		95.07	-135.521
98.9		-116.61	255.008	395.371	138.18	133.328	97.43	130.855		133.328	378.663
87.2		90.8974	318.168	311.24	166.555	137.195	403.09	594.039		137.195	567.553
113		-82.203	396.201	160.546	-123.122	129.034	-150.77	586.538		129.034	1253.74
194		174.32	319.432	253.863	144.612	146.076	440.71	597.274		146.076	94.6965
121		-127.442	311.649	322.534	94.4188	102.936	60.49	204.95		102.936	-134.786
82		-76.6275	114.808	354.153	143.403	98.4439	296.98	-94.3937		98.4439	134.9
99.4		-131.605	104.413	110.969	113.242	87.2402	113.59	105.426		87.2402	-115.015
104		-125.202	307.863	333.923	140.179	132.819	452.31	-99.7806		132.819	698.557
118		91.296	235.648	-170.068	130.123	122.722	142.37	-93.2828		122.722	-105.738
94.6		132.65	387.566	274.847	299.428	132.633	405.65	-94.206		132.633	113.16
104		140.282	344.955	109.531	222.853	160.774	151.52	-87.7053		160.774	-119.021
86.8		107.068	547.867	265.026	191.25	133.049	-64.09	504.177		133.049	106.481
99.9		85.9041	359.408	168.061	131.127	165.251	252	-118.318		165.251	130.423
86.5		-105.816	662.876	289.885	96.2506	108.487	440.36	525.195		108.487	128.045
112		139.862	342.384	298.716	-134.921	115.601	228.04	-120.377		115.601	237.915
125		198.197	286.297	-115.302	144.52	149.094	-134.74	134.413		149.094	722.244
82.2		105.581	344.658	281.658	130.721	-75.8694	166.39	100.562		-75.8694	-131.5
362		-86.9554	83.7839	308.533	160.355	124.389	119.43	-118.548		124.389	1186.2
122		-136.937	255.737	265.725	129.548	123.597	131.71	141.126		123.597	299.692
93.1		-117.953	154.547	172.784	115.791	162.981	214.28	116.34		162.981	578.031
107		168.986	328.562	141.344	176.287	93.9666	94.05	196.453		93.9666	270.535
164		130.04	338.6	87.159	131.444	124.191	459.05	-97.9529		124.191	312.06
144		128.95	267.141	184.731	247.755	79.8088	-121.8	114.823		79.8088	127.711
71.4		-107.95	312.801	356.169	93.541	104.258	15740.5	90.4131		104.258	333.295
221		-81.5462	161.338	331.371	135.743	136.988	139.01	-112.514		136.988	-138.162
105		200.324	342.607	289.669	176.577	119.171	172.18	88.7775		119.171	175.036
105		82.2012	366.4	374.516	198.283	144.479	-423.75	527.311		144.479	561.665
114		-88.0756	287.11	327.093	195.023	116.518	663.69	122.782		116.518	-126.579
113		-85.9253	316.717	342.648	170.741	105.618	86.89	-123.241		105.618	179.894
143		90.0702	264.316	313.55	172.311	123.572	455.55	-98.4128		123.572	469.631
98		-79.311	325.837	-106.453	188.38	105.737	174.55	-88.2565		105.737	692.874
189		-112.693	320.771	234.744	235.923	115.838	422.49	-92.4564		115.838	-106.221
108		-87.0543	362.45	424.598	133.651	106.34	394.48	90.0365		106.34	94.7292
89.8		-192.537	336.064	-120.862	-93.5012	105.933	176.02	110.964		105.933	-122.01
119		80.766	329.584	332.344	174.969	109.485	86.87	522.028		109.485	-110.403
96.6		-106.184	111.922	322.123	106.564	132.274	77.8	117.279		132.274	624.521
120		-95.8414	263.085	320.885	192.517	75.1306	189.54	104.47		75.1306	590.749
85		145.791	334.965	129.409	218.538	96.972	59.92	111.759		96.972	1196.54
132		87.7596	-76.4039	316.705	168.121	100.679	158.87	1142.9		100.679	199.592
111		-85.605	318.114	554.818	107.281	106.784	-193.73	517.882		106.784	134.842
125		95.3519	112.193	258.719	105.202	100.231	211.23	104.077		100.231	111.786
89.8		-111.066	163.551	136.737	146.396	100.946	-125.91	83.3912		100.946	-148.026
102		81.5917	310.129	252.458	93.1435	91.8876	75.3	-95.0178		91.8876	649.637
129		-58.1228	617.677	260.883	94.4916	108.612	301.51	107.633		108.612	-105.184
102		-92.7862	329.074	323.105	97.1199	115.807	-209.19	-75.6911		115.807	119.007
134		-155.185	547.993	268.461	110.387	81.7879	509.45	-94.4278		81.7879	-140.788
169		92.1055	303.456	145.866	116.595	270.459	-304.9	135.313		270.459	-144.448
122		129.056	334.078	-165.776	113.012	99.0581	-251.48	128.675		99.0581	747.831
99		125.987	363.943	308.93	117.796	117.748	-212.41	-103.926		117.748	183.067
109		167.967	284.12	450.857	118.355	105.822	125.43	118.387		105.822	286.786
101		-157.162	293.951	355.548	162.052	100.885	496.97	109.444		100.885	95.4017
216		-98.9246	496.584	275.337	145.104	118.51	139.45	212.682		118.51	117.479
113		133.704	212.504	247.541	-101.531	84.2873	82.93	616.311		84.2873	140.222
93.7		69.862	136.89	297.3	157.766	148.931	190.36	-146.878		148.931	625.722
121		83.3683	336.245	163.515	134.899	-120.355	58.11	127.461		-120.355	119.565
187		125.131	295.276	338.797	156.706	103.175	423.22	-98.9719		103.175	-147.137
120		131.307	260.633	242.299	97.6188	113.854	431.81	54.7566		113.854	169.886
117		-127.299	69.865	474.228	139.763	125.837	69.05	112.906		125.837	-82.366
101		81.2195	344.871	278.403	153.396	-82.3387	261.64	-108.197		-82.3387	88.9212
93.3		-127.183	912.242	-130.359	146.338	104.563	367.38	87.9848		104.563	525.501
125		181.71	305.116	299.91	-119.282	159.406	98.03	-98.2089		159.406	538.57
233		134.569	-66.8495	209.296	162.214	125.119	-92.31	98.5616		125.119	348.529
126		105.04	314.471	293.509	106	153.347	-368.8	545.314		153.347	-96.7191
98.1		108.18	223.797	273.136	-98.539	113.972	-146.38	1000.25		113.972	1199.87
111		-146.54	289.407	301.176	-148.067	137.028	409.48	521.317		137.028	-89.4748
135		-124.214	463.66	118.547	114.86	178.695	102.62	73.5095		178.695	666.048
105		112.198	317.545	200.293	-100.055	81.1725	444.35	-85.1441		81.1725	131.901
99		128.696	345.832	220.561	109.166	120.551	263.58	534.233		120.551	119.889
109		-284.331	323.911	130.87	137.043	101.739	104.2	-91.0479		101.739	-110.04
121		166.008	232.124	366.598	125.036	86.6836	420.56	-77.8112		86.6836	-78.07
86		-85.3729	281.217	261.184	106.453	141.467	311.57	116.171		141.467	-106.521
109		116.117	446.929	-224.499	105.652	137.807	476.17	-103.625		137.807	298.231
135		117.082	293.275	303.38	169.455	135.62	297.17	106.21		135.62	-102.122
98.4		-165.139	329.932	300.341	99.4643	-90.4146	441.84	136.074		-90.4146	627.57
80.5		123.575	313.953	338.37	195.598	83.9068	114.11	82.5311		83.9068	615.218
140		117.221	305.01	124.74	102.339	109.532	219.67	-97.9681		109.532	136.808
211		80.4815	276.931	106.954	119.272	151.307	-745.8	339.296		151.307	-147.461
118		114.093	402.882	587.795	107.927	120.22	338.51	452.455		120.22	599.008
114		-116.176	339.368	80.7575	159.435	100.696	153.98	76.2572		100.696	156.359
124		-106.22	320.715	117.545	92.8565	128.747	103.24	89.8931		128.747	-121.058
110		96.9041	295.45	275.436	107.108	147.429	-88.08	-89.0445		147.429	-119.754
136		88.0265	348.698	602.762	218.08	126.765	396.43	74.626		126.765	-132.036
101		-152.013	305.484	321.54	180.483	129.62	849.9	-92.5923		129.62	477.006
120		-134.276	550.564	-97.2351	169.024	89.9621	431.14	-92.0817		89.9621	724.575
124		108.966	281.122	341.728	-116.699	86.2662	346.2	-101.17		86.2662	492.729
248		114.957	530.026	324.91	140.411	112.044	92.26	108.927		112.044	514.628
105		141.993	291.379	344.228	145.387	105.508	122.45	466.427		105.508	-153.464
287		-151.738	309.834	331.6	202.527	103.152	60.04	-108.205		103.152	-93.8242
138		113.302	284.813	337.992	179.789	127.482	106.41	118.366		127.482	95.5153
101		-93.2187	399.543	325.622	146.943	117.38	254.52	580.138		117.38	-99.6701
128		-95.6102	286.932	276.683	131.722	81.4025	169.63	106.643		81.4025	-102.047
118		-81.5473	350.065	335.838	155.532	228.935	136.75	-69.9412		228.935	275.47
87.8		-133.673	289.016	371.552	96.9226	-104.194	259.67	89.9151		-104.194	651.076
91		158.858	300.975	229.989	177.411	104.742	427.21	-90.6313		104.742	-159.037
101		126.382	403.056	339.374	291.304	123.087	166.34	506.863		123.087	468.803
114		-97.6103	82.6153	-108.404	114.709	98.7645	85.97	-105.353		98.7645	905.434
99.8		100.207	374.106	299.37	-109.685	111.138	239.58	85.1205		111.138	-150.286
112		96.3376	292.034	309.224	92.4389	114.836	148.44	530.685		114.836	131.725
106		-132.712	140.003	294.976	152.772	104.479	124.41	455.517		104.479	659.635
147		117.731	324.716	278.17	129.427	86.6825	164.47	-116.687		86.6825	-134.246
117		330.907	135.505	112.364	-127.059	-93.2282	-56.56	-111.178		-93.2282	142.629
130		101.182	294.227	-144.416	152.781	122.411	286.02	130.831		122.411	-113.597
171		71.3525	92.9003	341.619	239.858	134.105	-116.71	465.498		134.105	579.837
146		156.358	294.516	304.463	238.995	147.577	414.69	508.24		147.577	121.119
112		-77.9373	275.27	378.015	157.143	-107.488	391.1	91.7727		-107.488	-105.256
101		70.3404	246.011	144.249	-104.192	129.77	125.19	503.599		129.77	260.689
99.8		118.677	306.129	114.379	124.779	124.844	211.09	75.7683		124.844	-136.064
125		-87.7367	258.813	103.796	-98.7541	154.386	133.31	244.045		154.386	1250.04
102		-292.858	342.148	119.171	133.297	113.044	-59.13	420.593		113.044	289.022
89.3		-109.121	178.239	129.582	151.951	118.123	130.01	88.7064		118.123	107.122
133		-125.797	352.431	-120.962	170.442	119.06	128.32	115.289		119.06	99.6653
147		95.5963	-70.682	337.332	86.3153	129.337	451.88	288.181		129.337	168.324
109		157.186	317.935	180.652	855.629	182.028	78.79	515.396		182.028	253.292
88.2		90.0573	272.919	297.457	97.4099	77.069	11919.8	-83.8922		77.069	1181.36
119		-140.235	298.002	111.149	-108.008	142.19	113.35	122.623		142.19	107.208
82.7		96.226	129.083	196.787	140.964	74.6408	105	-71.4728		74.6408	687.029
104		125.959	287.485	298.955	141.889	109.182	307.82	97.0772		109.182	684.25
125		-158.139	223.997	292.543	164.732	128.161	144.79	586.319		128.161	707.876
116		122.711	258.882	-170.635	102.071	67.6845	425.56	90.0395		67.6845	131.149
-85.3		182.126	321.121	281.894	-70.1609	88.8667	-127.09	600.977		88.8667	-77.6045
212		-93.6767	309.913	282.443	87.946	117.674	96.39	89.3065		117.674	119.673
117		-78.1003	279.62	-88.6333	180.484	110.65	112.48	534.506		110.65	120.477
118		69.1136	274.097	176.494	103.535	110.609	90.56	-74.3715		110.609	-210.669
101		114.125	375.823	251.548	-162.423	95.8421	156.07	99.1287		95.8421	113.018
186		-90.7758	344.558	303.554	204.14	94.3586	86.23	-93.5688		94.3586	157.438
125		-97.6491	355.354	306.857	91.4365	84.5149	130.23	556.027		84.5149	107.981
105		-108.76	354.6	303.385	-110.387	111.649	493.72	116.031		111.649	315.336
108		-114.265	279.236	293.173	-129.855	105.648	147.85	67.5075		105.648	-150.912
119		76.7082	309.983	337.681	138.175	112.8	136.09	-110.993		112.8	595.727
115		-87.6379	327.483	456.184	156.333	144.568	-140.98	85.2155		144.568	561.57
89.8		147.675	135.744	158.981	230.682	120.357	54.5	84.9891		120.357	126.319
96.6		546.793	95.5751	266.014	138.912	95.8365	-344.35	93.9991		95.8365	-137.776
313		95.4607	332.746	290.642	143.872	78.9701	-228.44	-107.97		78.9701	-137.444
124		542.85	379.192	144.534	86.8138	143.319	77.85	143.987		143.319	318.96
125		112.35	325.822	187.717	154.929	89.0574	75.24	92.1479		89.0574	-116.248
94.9		116.616	357.262	192.802	264.595	109.379	387	119.295		109.379	647.602
116		-84.5763	188.261	333.266	102.982	215.006	12962.1	112.944		215.006	-104.016
97.2		-72.5566	297.606	362.389	141.007	81.6631	-87.17	-114.636		81.6631	171.357
149		128.26	298.964	295.497	124.55	157.497	88.46	-74.8319		157.497	123.724
223		89.6099	312.421	299.711	167.52	111.458	446.1	99.0837		111.458	575.614
123		237.676	131.54	356.09	203.442	79.1595	550.78	62.0063		79.1595	-102.168
119		128.612	341.298	303.895	147.271	177.59	71.51	89.2398		177.59	619.63
124		146.323	269.903	333.929	116.635	104.844	326.37	-119.337		104.844	-110.203
104		-113.529	319	311.367	120.33	104.001	221.85	110.051		104.001	-118.257
94.2		-136.48	266.654	274.014	181.272	175.632	218.49	531.852		175.632	395.032
113		141.161	324.055	153.432	220.05	106.573	825.87	522.762		106.573	163.705
109		-101.293	280.705	122.291	146.609	132.886	354.33	479.942		132.886	174.273
102		-71.88	261.897	327.26	169.807	165.884	-180.36	-92.8234		165.884	-133.667
97.2		-118.49	292.723	312.139	150.953	98.2606	-405.4	479.915		98.2606	662.666
135		-79.1394	286.356	219.305	157.667	93.8617	117.73	-65.653		93.8617	350.787
97.7		94.5129	246.068	287.472	146.793	112.895	145.06	-84.0887		112.895	-119.897
136		-125.393	243.576	271.3	159.237	97.7417	-69.67	487.688		97.7417	1164.2
92.8		-88.7331	325.082	-105.299	91.2244	133.161	207.66	535.018		133.161	-126.438
115		76.1588	317.046	323.025	-71.1537	109.983	266.29	490.256		109.983	283.436
110		117.241	306.24	-224.679	123.426	129.362	124.17	-114.592		129.362	695.683
146		318.043	485.747	469.183	103.379	113.222	125.48	200.055		113.222	657.584
97.9		-127.903	344.794	-126.336	143.776	154.101	-168.44	153.418		154.101	80.3501
175		-62.4752	221.612	291.479	-79.2511	150.514	111.94	133.836		150.514	107.201
100		-114.68	299.234	339.765	86.8909	108.877	107.87	-87.7161		108.877	-138.734
109		84.8066	266.137	-103.352	117.831	134.195	177.6	119.236		134.195	656.972
207		-118.932	227.908	336.326	104.374	101.171	349.57	-88.8198		101.171	1096.18
111		151.443	244.464	112.208	110.059	74.2901	81.48	532.958		74.2901	702.324
109		102.767	301.507	288.543	-101.023	86.4228	377.44	475.51		86.4228	329.538
137		546.41	330.242	277.249	-110.061	-135.633	160.54	94.1736		-135.633	-105.611
90.7		121.838	138.464	260.859	126.851	107.774	94.78	98.3012		107.774	-144.831
125		165.05	317.388	264.213	84.4642	80.1288	122.89	101.955		80.1288	-131.558
115		-116.16	332.149	292.328	162.119	117.964	100.08	-103.055		117.964	116.094
135		-127.93	285.658	152.263	136.711	122.111	284.7	112.37		122.111	-133.089
97.1		133.27	244.981	246.092	92.9093	123.236	169.22	502.609		123.236	1230.27
150		-101.676	342.023	303.016	235.741	86.0838	397.79	-99.5538		86.0838	588.194
108		323.765	480.59	157.504	-108.167	159.516	111.3	71.7657		159.516	159.646
95.2		-252.373	-101.152	191.405	127.589	105.775	-111.23	111.477		105.775	-85.4894
212		-79.7589	644.209	369.787	204.605	154.873	138.12	93.8418		154.873	2422.19
84.6		101.48	361.84	152.516	141.024	166.703	609.3	497.012		166.703	-121.516
94.5		183.566	316.613	116.085	111.242	84.078	100.67	556.299		84.078	689.775
97.2		-82.0899	350.401	305.61	160.683	152.162	173.82	-78.9776		152.162	164.954
95.3		105.028	314.858	111.072	105.14	106.411	400.25	-106.613		106.411	717.535
108		-103.804	116.832	320.16	-109.181	132.296	316.03	-98.4593		132.296	121.676
93.9		153.965	113.294	340.447	133.434	109.308	180.5	-100.178		109.308	-104.23
128		-117.148	306.966	-89.3213	155.198	89.9112	2328.49	-84.567		89.9112	129.22
161		123.875	358.544	365.601	168.976	107.672	124.78	100.783		107.672	119.211
89.5		-100.046	-97.4465	383.087	198.627	93.294	127.9	-88.4729		93.294	554.357
107		150.885	326.052	300.763	141.519	182.169	101.19	-105.63		182.169	149.748
87.4		76.1253	120.91	188.907	215.587	-85.1805	119.33	495.346		-85.1805	-123.472
110		-184.532	306.439	272.677	135.86	166.64	178.49	544.445		166.64	334.42
139		77.5343	356.244	120.761	99.9984	106.882	11651.1	116.316		106.882	-132.869
147		132.768	68.7043	132.939	116.114	123.537	16212	-121.065		123.537	-122.842
121		95.8611	274.713	-157.543	133.367	83.274	-83.16	617.741		83.274	667.828
103		-90.7902	309.138	329.962	112.184	-99.3684	1013.08	591.933		-99.3684	82.3538
103		-103.181	164.53	312.089	195.006	148.714	157.62	-105.141		148.714	744.153
102		-148.75	299.024	133.784	125.324	138.787	493.8	92.1922		138.787	650.473
134		161.363	449.066	227.335	87.391	127.64	189.79	80.9898		127.64	527.324
109		140.598	435.54	104.838	219.415	110.064	918.25	91.5177		110.064	138.706
174		87.5035	294.234	236.458	163.497	96.7801	112.24	-115.409		96.7801	306.014
95.9		-98.8672	430.353	274.351	-115.5	95.6923	158.22	85.9699		95.6923	801.665
121		357.329	332.242	321.228	143.065	82.1129	105.18	106.358		82.1129	65.1826
108		284.274	218.494	281.639	116.968	146.243	229.81	82.1817		146.243	-123.18
116		143.287	156.461	241.631	132.194	116.536	397.83	94.2177		116.536	-105.088
97.7		126.283	348.843	300.544	124.593	121.732	296.94	116.247		121.732	-125.803
155		-89.1399	177.557	288.334	119.952	134.284	400.39	-56.7521		134.284	117.255
106		-115.894	303.383	-204.946	95.8226	-89.8966	117.56	-110.678		-89.8966	342.698
104		-90.5664	276.044	402.907	143.804	105.018	129.62	90.0582		105.018	675.75
165		107.155	304.87	143.152	118.886	124.804	152.44	-102.271		124.804	-121.678
126		-79.9312	282.724	317.249	153.42	99.7995	183.1	109.731		99.7995	-122.67
198		145.612	274.384	226.871	198.343	100.611	72.74	1025.35		100.611	607.289
187		-220.15	326.87	136.949	147.363	150.131	178.28	93.356		150.131	636.672
122		-109.212	206.963	169.714	76.076	115.103	204.4	-84.8765		115.103	723.93
113		-110.401	344.107	260.199	-62.8539	81.7257	238.21	-105.573		81.7257	112.397
145		105.112	269.018	353.194	179.989	-132.637	142.64	580.239		-132.637	750.647
117		102.646	284.649	363.989	-139.291	121.117	553.89	129.184		121.117	-112.067
121		121.132	269.028	352.706	139.88	124.197	149.16	-85.9274		124.197	818.11
105		70.4489	336.432	472.832	102.487	110.009	168.2	-101.993		110.009	333.614
98.5		-109.153	271.652	279.15	97.2605	97.8524	103.94	502.689		97.8524	87.9814
121		98.4787	360.495	332.24	155.484	116.484	-749.89	-82.6937		116.484	116.326
107		-106.702	276.709	-146.898	-96.9781	112.383	136.47	87.4428		112.383	288.626
87.6		-79.5748	294.459	327.224	130.109	95.1287	16659.5	104.539		95.1287	-139.017
82.8		129.672	376.873	500.174	141.369	122.826	12100.3	447.372		122.826	-113.01
155		-123.394	312.258	205.408	100.234	122.07	156.81	-110.742		122.07	713.009
95.9		-92.4652	325.55	294.986	121.16	65.8194	509.44	587.224		65.8194	113.467
123		103.404	284.027	136.981	95.942	-79.1891	625.13	91.5443		-79.1891	133.542
102		173.851	157.024	295.742	141.332	156.282	118.27	550.998		156.282	-115.163
117		93.9109	226.976	367.317	162.763	130.117	256.59	-101.781		130.117	125.452
157		-114.214	280.118	295.097	152.762	-72.496	145.85	-109.983		-72.496	283.763
91.5		66.3685	248.394	258.011	146.214	76.7108	149.79	87.486		76.7108	302.202
199		135.704	-66.6793	376.451	198.951	121.68	128.68	-87.1928		121.68	693.506
144		-112.789	364.076	248.252	185.183	126.435	153.83	-72.5333		126.435	1253.31
121		-122.45	269.182	393.142	163.128	88.0533	335.07	532.433		88.0533	377.86
99.6		90.9061	310.23	263.676	219.314	173.396	220.44	52.9014		173.396	181.688
136		116.325	223.885	262.318	178.635	95.0658	158.69	91.2122		95.0658	1365.48
70		115.322	408.16	320.893	153.692	121.403	205.31	1045.84		121.403	129.779
92.1		-103.356	187.493	295.195	117.577	103.937	126.73	87.6251		103.937	661.769
121		92.0092	327.276	293.19	94.0146	129.186	149.05	404.715		129.186	160.442
121		123.422	310.748	298.257	186.741	100.308	142.91	597.312		100.308	401.659
128		123.277	348.676	368.991	112.842	149.624	192.87	526.567		149.624	175.222
163		96.8479	330.857	367.541	135.994	108.583	120.96	92.0761		108.583	92.9097
125		144.822	164.543	118.449	97.5646	104.845	391.92	96.7265		104.845	-81.8852
114		-127.424	192.251	-93.0179	135.117	106.897	113.1	487.869		106.897	112.821
109		129.605	374.887	124.728	138.91	144.469	70.95	-48.3427		144.469	289.084
112		148.074	325.742	293.092	116.85	110.685	380.87	-88.7515		110.685	92.4042
132		-97.19	263.597	228.955	120.42	75.7806	917.79	134.526		75.7806	690.624
75.2		-95.454	330.457	317.992	165.84	93.5826	440.39	-95.1739		93.5826	664.67
120		-116.695	172.979	325.564	143.966	117.836	-119.78	107.653		117.836	120.381
102		-88.7221	99.5275	263.014	137.796	100.034	419.76	103.58		100.034	-135.786
96.5		-113.22	507.838	253.056	125.336	101.935	111.31	140.519		101.935	650.837
125		-96.7416	322.006	556.905	124.405	102.436	-133.51	109.629		102.436	630.678
119		-118.135	281.89	305.595	96.3499	109.004	94.93	518.148		109.004	714.073
135		-120.073	283.982	286.149	160.02	123.189	130.75	122.992		123.189	109.917
125		105.389	-80.2571	197.452	-103.185	104.079	-152.28	566.582		104.079	78.5543
120		-90.5819	246.174	554.214	100.585	212.003	10716.5	-98.8066		212.003	340.102
111		169.126	180.86	433.602	143.743	143.373	10360.1	101.359		143.373	-132.421
96		-125.348	283.74	80.2777	158.825	81.4663	145.35	472.082		81.4663	121.492
115		-150.925	299.593	244.391	155.166	-99.6813	433.43	159.028		-99.6813	133.171
120		-83.3578	387.178	398.114	138.242	131.734	149.17	571.479		131.734	-88.0176
95.4		116.117	322.816	313.606	140.979	131.401	96.81	512.384		131.401	579.041
128		-86.7658	326.539	283.078	-96.1276	102.345	360.81	152.924		102.345	105.606
123		-121.113	275.371	327.826	104.167	147.769	312.33	-82.5395		147.769	129.022
138		-73.615	274.883	377.952	161.841	95.8432	79.26	181.089		95.8432	312.368
119		78.5566	97.6315	368.046	85.2258	111.928	228.42	94.2681		111.928	-128.115
100		-411.619	165.118	116.413	186.543	98.7358	295.46	87.415		98.7358	-100.868
101		-73.1924	308.609	-218.195	98.2584	115.444	258.94	-111.315		115.444	472.634
102		118.379	409.764	280.395	128.958	135.515	714.04	-106.203		135.515	192.915
158		-109.851	335.946	-178.85	111.411	125.024	573.04	132.791		125.024	1279.89
138		-76.8686	317.725	132.81	114.455	141.846	-78.44	102.097		141.846	80.6075
104		88.8243	308.512	176.221	-110.441	232.007	453.02	-89.6		232.007	131.404
74.9		-115.818	184.613	278.966	141.869	128.655	136.08	424.388		128.655	718.424
172		-98.078	357.186	301.964	87.868	70.1826	146.21	427.447		70.1826	727.434
118		-109.895	306.801	-167.82	152.263	129.845	225.05	-112.563		129.845	-132.499
100		176.434	330.172	301.215	136.246	158.941	122.05	85.868		158.941	99.0302
140		165.448	353.738	78.3688	92.2289	151.993	138.81	-122.982		151.993	112.484
333		-96.1941	288.433	289.658	132.988	128.601	76.27	-103.457		128.601	598.014
118		-139.731	290.315	-80.7744	147.777	-72.6439	79.28	-103.004		-72.6439	119.432
114		-136.11	332.051	290.022	83.4828	114.615	255.95	490.103		114.615	-153.46
91.6		-105.985	322.954	308.816	96.2614	114.872	85.24	-122.5		114.872	256.505
111		88.5637	379.45	288.63	142.619	92.9457	197.43	-93.7873		92.9457	114.537
133		-123.509	87.2559	313.336	-82.6192	151.748	320.19	115.747		151.748	280.486
156		-87.7635	323.343	-146.253	91.1744	127.369	-115.4	492.511		127.369	149.303
112		-79.847	82.5683	331.519	187.503	226.403	678.46	-90.5239		226.403	-95.5287
106		-116.707	239.674	-118.879	172.353	104.107	222.43	74.1471		104.107	132.13
231		110.629	291.647	162.735	140.171	93.3337	125.79	-87.0113		93.3337	-115.427
313		-95.1713	308.879	322.644	135.287	145.026	257.72	96.6859		145.026	584.282
133		-93.1907	308.292	316.78	173.653	-103.303	154.96	559.333		-103.303	101.59
123		-128.968	282.687	363.715	-153.522	122.539	139.67	-88.5386		122.539	96.8755
124		-92.8915	242.146	126.862	140.671	108.702	345.92	564.146		108.702	131.241
94.9		-65.6099	310.728	315.652	107.683	117.197	138.9	497.529		117.197	-86.4939
140		161.336	342.734	301.978	121.582	149.165	152.91	651.79		149.165	-120.315
106		126.6	1244.13	315.877	148.709	164.777	83.39	103.248		164.777	-99.4995
108		128.689	265.048	362.33	181.263	123.318	129.39	-124.685		123.318	95.1432
94.8		107.441	101.167	158.464	167.332	82.2165	132.29	64.2091		82.2165	106.665
139		105.067	-58.8256	355.151	122.161	128.402	281.45	-146.452		128.402	110.422
347		90.4643	281.954	317.191	-141.95	100.297	488.86	88.7154		100.297	-131.86
108		114.873	220.835	320.91	230.333	81.528	148.96	578.877		81.528	79.0275
120		-123.308	178.228	185.361	155.783	97.5998	85.75	-82.4056		97.5998	-107.721
108		-106.798	290.532	153.878	182.46	127.901	115.24	632.924		127.901	111.101
282		-122.487	150.371	339.735	112.013	107.744	-185.19	124.743		107.744	108.826
102		123.427	318.038	316.472	127.012	119.58	177.52	-120.694		119.58	322.611
99.7		190.496	318.827	230.625	110.94	108.629	78.62	133.012		108.629	-164.144
106		111.848	299.4	182.5	124.91	114.583	280.93	-77.9852		114.583	-284.386
110		176.183	291.543	149.363	141.576	108.45	230.81	60.9451		108.45	336.025
118		78.6563	338.487	276.798	143.667	113.378	121.45	-94.2268		113.378	587.784
104		179.275	283.01	224.392	-85.9621	157.547	377.05	-98.5019		157.547	132.153
133		-109.798	68.1491	327.157	149.669	119.789	124.91	-129.013		119.789	-131.377
109		250.923	122.949	294.036	130.629	98.456	163.97	86.5282		98.456	86.4615
92.3		73.913	314.906	112.3	89.7761	-70.3786	318.34	-100.249		-70.3786	-121.41
105		140.556	344.611	117.528	111.905	133.652	155.72	95.1219		133.652	105.454
207		90.5323	293.877	286.507	118.642	127.46	84.75	151.646		127.46	-168.17
116		-108.906	70.2061	151.082	101.954	97.4489	302.26	515.952		97.4489	133.282
127		-86.1536	259.663	104.696	88.6954	96.807	143.56	503.971		96.807	640.512
209		112.034	301.974	-114.02	157.618	112.093	-121.09	82.4724		112.093	-134.193
112		86.1698	113.425	-152.544	-110.086	104.971	104.98	734.386		104.971	130.783
155		157.82	378.864	330.738	147.251	161.296	134.94	523.217		161.296	-100.844
97.5		110.402	333.343	300.869	-83.6279	169.936	71.21	-110.548		169.936	129.005
122		-76.5395	223.693	99.114	91.3854	126.407	138.74	-129.132		126.407	106.393
85.5		166.519	-77.6039	502.077	119.356	86.64	207.24	-89.8129		86.64	151.309
112		121.03	174.346	-139.626	-90.929	121.933	454.42	101.331		121.933	103.815
165		187.281	91.353	241.154	102.788	129.101	91.75	118.534		129.101	662.076
129		86.8896	348.539	337.242	136.994	97.2093	81.65	84.0426		97.2093	621.656
235		-100.916	355.828	323.51	138.019	104.092	83.96	563.503		104.092	322.557
103		112.842	308.472	200.75	117.24	110.895	468.88	141.374		110.895	-142.817
98		-80.7987	330.552	320.68	97.146	102.115	91.5	126.473		102.115	90.2082
124		138.596	145.828	103.742	122.511	126.92	119.76	447.515		126.92	-109.758
136		112.037	125.427	111.898	131.834	68.387	338.7	-98.8301		68.387	-155.03
144		79.5238	330.666	301.451	143.254	116.497	125.8	90.2614		116.497	154.643
99.9		107.619	406.807	214.881	188.101	103.588	210.44	471.47		103.588	139.33
101		101.885	346.904	283.214	151.377	90.6903	-68.02	454.095		90.6903	-139.787
117		-87.409	294.962	397.222	112	108.611	162.02	-53.7189		108.611	671.559
117		195.628	312.052	302.821	127.455	127.322	13117	-90.7329		127.322	296.796
118		-79.3446	240.277	301.324	101.871	121.807	581.5	-89.7636		121.807	799.097
97.2		100.716	298.235	138.914	145.158	101.737	132.07	128.87		101.737	141.604
104		-87.8649	297.843	339.024	90.9434	146.097	85.66	118.938		146.097	-99.2344
105		110.423	257.775	141.03	125.368	103.492	519.02	73.9756		103.492	315.718
132		-116.383	270.959	352.952	199.894	105.412	93.08	559.451		105.412	144.639
91		96.1734	294.218	404.715	160.838	77.984	107.51	-103.35		77.984	-85.6787
124		102.423	366.162	117.773	137.708	120.603	-117.36	-105.624		120.603	125.772
123		-103.633	324.758	186.74	150.757	106.082	150.37	-118.195		106.082	1318.62
111		97.8007	320.509	-108.388	127.003	101.814	119.92	105.731		101.814	-109.509
177		-105.919	305.824	219.664	191.7	109.111	440.97	-119.133		109.111	96.2544
152		-138.864	630.417	341.002	113.658	99.7121	102.72	-109.76		99.7121	703.262
91		-107.68	292.651	290.027	118.435	107.194	-252.73	-103.484		107.194	108.185
141		-111.298	638.989	964.608	172.868	125.501	134.9	-94.854		125.501	-112.545
95.3		-251.733	375.708	240.07	146.296	134.636	174.91	1018.34		134.636	388.84
133		-96.7225	312.582	274.762	103.552	114.332	103.07	116.816		114.332	740.021
115		-88.2472	306.472	114.448	103.04	99.6374	369.53	191.039		99.6374	787.018
128		89.2424	298.024	200.575	149.353	131.987	445.99	559.285		131.987	671.244
99.6		129.803	260.557	299.414	148.529	137.209	421.28	102.212		137.209	256.405
124		114.348	956.225	557.631	109.956	127.767	98.33	-97.5445		127.767	-106.404
104		79.992	319.148	216.935	123.81	187.663	415.8	-100.703		187.663	598.633
116		104.097	273.171	294.218	87.2398	123.401	-76.03	542.168		123.401	83.8196
126		-118.054	277.323	203.597	109.054	120.732	424.82	96.2683		120.732	648.372
117		111.837	241.299	299.697	109.09	98.4238	-74.65	-136.661		98.4238	-193.486
106		82.8581	316.5	302.744	135.085	95.1472	140.91	506.472		95.1472	133.784
89.2		70.1087	329.053	141.642	96.6979	136.304	122.9	438.814		136.304	328.883
88.9		-100.838	311.618	-117.516	187.604	130.921	-64.11	125.435		130.921	214.284
114		-105.261	304.596	374.388	122.765	95.7842	105.08	466.037		95.7842	309.309
98.3		-113.71	337.974	307.249	126.152	144.859	339.77	516.933		144.859	316.071
98.3		141.762	324.793	267.947	110.67	118.254	236.65	85.5026		118.254	681.071
114		90.8943	306.336	133.392	112.391	102.906	476.77	-97.1838		102.906	659.524
122		-132.784	334.323	232.263	107.629	109.093	300.54	112.321		109.093	336.207
97.7		122.982	232.046	167.744	-91.1298	107.673	-93.28	-105.606		107.673	605.301
94.5		135.474	328.586	356.177	212.381	158.115	-90.29	596.997		158.115	577.083
130		-90.0302	309.336	-116.107	113.835	154.16	177.51	-125.048		154.16	302.221
86		-115.932	326.107	136.939	135.798	96.0872	469.37	-89.6677		96.0872	155.995
93.9		80.4086	-63.0313	270.064	118.294	80.2337	404.55	-98.6374		80.2337	371.305
106		132.95	344.452	362.926	93.0622	151.506	133.31	530.791		151.506	615.601
110		-89.9331	363.532	133.55	125.338	-94.3794	405.14	-112.447		-94.3794	621.361
128		87.4057	230.653	152.246	167.999	110.327	6769.94	-105.669		110.327	121.391
120		244.737	317.497	350.094	134.115	138.312	315.13	-96.5806		138.312	687.365
117		126.822	197.263	171.707	-124.896	128.706	261.15	-84.3091		128.706	116.789
195		-106.115	167.489	346.245	150.251	108.325	133.29	549.763		108.325	98.4682
106		-65.4023	321.461	239.088	135.33	166.373	135.83	-106.674		166.373	-114.53
161		-174.022	257.618	319.998	126.417	93.2254	126.36	127.95		93.2254	132.335
107		191.119	148.787	402.577	99.0549	125.851	297.4	86.2923		125.851	-231.576
132		-76.5011	106.332	312.174	156.447	162.897	161.04	87.1531		162.897	-85.5901
86.7		103.019	287.128	365.224	151.205	125.349	-108.03	115.21		125.349	-42.6849
118		105.972	300.737	285.305	129.92	115.367	100.6	72.649		115.367	-126.897
96.6		101.651	271.532	172.77	89.1237	106.232	98.09	505.688		106.232	285.698
195		-130.546	300.354	143.68	132.645	122.73	-62.41	-107.812		122.73	379.867
279		75.6983	-66.9347	98.6999	150.889	127.706	136.74	604.75		127.706	305.008
161		-111.818	279.762	294.785	134.794	120.252	-175.16	139.296		120.252	113.296
167		-91.7242	382.345	176.156	-118.891	106.227	139.21	68.9472		106.227	351.028
112		-107.199	283.433	281.632	116.434	124.966	101.99	-110.093		124.966	643.15
82.1		81.8188	301.015	308.125	-147.574	-78.8839	450.49	86.9422		-78.8839	160.98
196		-211.714	582.995	-112.283	117.954	128.491	440.67	98.7263		128.491	96.5833
142		-204.725	303.408	287.715	129.49	138.784	172.54	138.392		138.784	271.311
120		86.0712	322.44	428.441	120.053	233.798	102.38	563.547		233.798	-163.053
186		103.689	313.727	321.323	81.9438	146.168	229.85	-119.563		146.168	420.895
93.4		-123.321	278.575	328.198	169.926	-94.9778	529.51	-83.851		-94.9778	740.948
102		-578.485	296.05	247.899	120.566	-85.1517	154.59	1066.13		-85.1517	288.133
100		-96.9504	285.484	425.344	138.053	215.904	-99.19	-99.9492		215.904	85.1946
127		-101.865	310.695	104.568	161.28	80.2157	107.6	145.158		80.2157	659.25
97.2		146.936	132.848	343.869	106.645	109.736	474.98	110.35		109.736	-114.115
124		-81.3786	302.881	357.077	443.024	139.978	423.24	78.9638		139.978	672.478
104		79.6124	322.46	194.353	155.287	120.218	258.07	534.338		120.218	309.367
95.8		104.185	320.338	329.405	80.7106	207.135	86.15	89.4143		207.135	270.66
138		89.9534	184.307	206.186	93.0058	162.32	470.96	-86.7292		162.32	285.911
121		-88.9126	310.386	322.693	130.989	175.52	-75.75	102.783		175.52	284.531
116		-135.217	149.791	133.938	133.817	89.6164	-71.63	94.9247		89.6164	128.472
98		-290.864	312.453	344.706	109.023	103.444	132.29	131.674		103.444	560.763
120		-104.493	294.394	270.854	96.2879	121.675	162.22	585.111		121.675	-150.233
103		194.447	330.58	260.138	133.254	89.0566		-202.247		89.0566	277.253
100		-83.0872	488.918	136.561	192.545	118.923		88.5632		118.923	-85.8796
105		106.113	199.373	492.028	170.197	138.041		121.812		138.041	89.1844
110		-172.059	267.067	275.357	136.298	136.521		-91.9872		136.521	265.214
105		130.953	175.382	-149.047	93.8375	111.325		-78.5159		111.325	297.506
108		-147.18	311.028	213.766	158.34	136.681		-113.38		136.681	622.868
97.3		-131.888	457.212	212.451	115.176	110.076		607.719		110.076	-135.629
136		138.182	105.413	-140.046	85.8337	130.62		98.8259		130.62	125.88
101		-72.7855	67.109	350.115	130.186	166.16		100.666		166.16	346.445
78.3		-100.144	-91.8671	265.71	131.061	130.467		-95.2513		130.467	1182.57
121		89.1734	292.371	174.896	123.588	130.24		520.744		130.24	1287.84
166		134.611	559.138	230.32	155.507	105.923		100.071		105.923	859.143
118		106.192	138.8	-215.142	100.716	99.682		402.732		99.682	347.336
109		-92.0701	339.111	368.05	212.676	96.8177		81.8833		96.8177	417.443
182		-100.203	275.966	137.659	244.139	98.6047		-87.798		98.6047	128.823
81.8		142.705	300.05	309.015	84.7007	123.726		628.737		123.726	-158.235
131		122.881	312.657	287.998	113.569	106.358		-100.509		106.358	-143.433
161		81.9663	361.184	292.358	176.632	-98.2286		1095.79		-98.2286	-174.57
130		86.9067	141.896	233.191	154.483	122.716		628.175		122.716	106.143
115		-113.097	337.49	299.93	101.399	126.921		539.027		126.921	126.65
124		119.045	-263.088	337.313	307.067	120.319		78.8996		120.319	132.469
108		96.2084	311.694	238.864	95.7689	127.049		95.8382		127.049	327.624
112		101.93	345.872	919.709	151.279	105.873		-80.1001		105.873	-105.762
126		-99.1831	343.038	362.52	135.577	120.908		712.865		120.908	-95.7836
160		108.819	302.416	96.7097	77.27	111.605		-105.619		111.605	83.9406
103		182.095	334.616	122.941	91.7639	97.5731		109.864		97.5731	570.688
126		74.3751	131.927	129.632	-114.518	111.479		102.574		111.479	745.508
79.1		-69.718	115.524	372.194	125.942	145.841		-97.8556		145.841	665.474
94.9		179.496	322.819	339.852	95.5737	104.688		-89.8343		104.688	-104.354
96.8		87.1649	322.365	226.344	116.122	105.786		-98.433		105.786	-102.188
146		123.809	267.649	-122.174	134.729	131.924		-88.1616		131.924	-131.493
90.6		-126.345	264.542	319.795	-118.481	123.217		-95.7236		123.217	735.981
135		99.5036	98.4148	117.031	105.971	99.1612		-107.464		99.1612	783.433
415		83.9201	388.88	186.564	100.517	150.469		-87.2648		150.469	106.069
175		109.694	292.75	356.87	129.787	113.082		539.209		113.082	-114.372
122		-93.5694	225.067	256.87	157.78	94.6862		-94.0882		94.6862	143.824
129		146.759	88.7956	-122.319	132.109	85.904		-87.1204		85.904	759.091
84.6		-83.026	323.57	176.54	109.682	107.171		161.346		107.171	82.6543
98.6		-110.144	328.457	410.241	123.988	122.243		-92.5271		122.243	748.818
309		-438.561	308.297	304.844	-98.8538	80.3336		82.217		80.3336	-93.9354
139		246.564	350.108	553.72	98.764	79.0118		-109.117		79.0118	281.765
97.5		-98.5658	318.048	241.777	112.276	99.2804		68.6762		99.2804	-115.687
111		66.9774	243.672	281.05	113.312	107.151		552.457		107.151	-124.193
103		-150.792	281.979	355.558	151.388	111.923		115.93		111.923	-77.2598
162		110.729	350.689	156.084	167.569	115.723		-88.6135		115.723	320.851
111		-71.5198	303.681	590.267	113.926	121.573		84.943		121.573	661.943
89.1		-105.104	305.195	313.521	-86.4294	83.9253		82.3438		83.9253	151.175
122		373.96	301.865	289.553	152.909	102.517		-83.2289		102.517	247.338
102		83.1471	149.385	153.452	164.457	132.448		-78.6722		132.448	151.762
100		103.353	300.695	328.982	95.8784	107.955		-96.7318		107.955	-115.263
107		-150.032	389.926	266.572	170.264	116.479		-86.0123		116.479	610.632
153		-74.178	330.963	260.31	120.932	115.759		93.8613		115.759	283.921
116		-102.985	323.478	437.174	192.127	144.907		88.5001		144.907	-121.699
99.6		-105.516	336.535	295.426	70.8929	116.499		-78.527		116.499	-83.9932
105		-87.4528	301.019	528.708	-103.196	86.5342		571.96		86.5342	-126.616
407		133.19	74.4263	205.059	108.184	121.508		117.286		121.508	75.6258
210		99.7922	274.666	157.322	134.336	-72.7965		-102.156		-72.7965	361.352
210		128.53	304.616	324.831	90.244	146.562		169.369		146.562	-141.98
107		-114.832	350.16	308.861	199.498	97.8573		499.292		97.8573	707.247
119		-83.7128	324.28	144.116	305.45	147.293		-121.944		147.293	-184.659
100		181.271	372.693	252.131	214.937	94.9419		104.41		94.9419	127.334
97.9		-96.3693	372.434	312.77	130.758	85.4147		-110.531		85.4147	168.437
167		92.3634	287.243	535.834	133.678	124.26		112.409		124.26	-90.1073
110		-103.116	154.522	386.721	85.1895	124.115		334.999		124.115	210.766
111		109.279	278.828	279.22	155.891	100.94		-83.945		100.94	170.319
158		95.6183	257.398	280.588	166.01	115.053		989.696		115.053	119.944
104		101.741	161.705	209.049	128.135	134.543		528.702		134.543	-106.37
91.8		-138.32	373.653	172.935	86.5557	109.76		-102.703		109.76	709.876
109		-84.9469	277.009	193.018	183.959	98.7455		-81.8696		98.7455	-140.612
95.8		-107.554	1617.54	330.085	102.569	95.7349		737.101		95.7349	-125.716
94.4		-122.808	601.775	309.537	186.973	167.653		101.821		167.653	179.361
122		-99.1506	290.287	339.417	131.564	122.094		133.248		122.094	604.343
333		-81.76	299.828	-160.265	117.249	127.357		-99.1143		127.357	105.356
127		-78.315	374.441	321.472	199.259	110.425		-102.938		110.425	109.314
120		-128.635	359.357	117.98	128.773	116.406		-95.2247		116.406	709.041
89.3		-126.423	801.238	297.216	129.508	-84.9553		520.919		-84.9553	272.528
191		-176.865	180.627	234.451	159.933	109.961		183.969		109.961	-125.712
103		-138.018	298.953	284.021	127.756	135.884		-90.6249		135.884	1146.19
107		-137.729	260.059	-123.165	230.702	167.752		505.155		167.752	-72.5436
115		94.186	211.547	253.329	138.535	132.957		-95.3023		132.957	-138.028
102		110.821	274.248	350.808	80.0181	107.482		95.0795		107.482	126.127
141		116.057	276.527	608.386	62.5676	106.527		553.937		106.527	-119.848
111		-92.7215	152.007	351.371	-116.489	103.266		-122.561		103.266	-122.206
82.3		104.844	307.272	119.298	156.782	109.202		553.279		109.202	120.213
125		-135.95	324.119	393.197	170.881	119.764		-74.4655		119.764	-144.073
127		-89.2443	327.912	338.76	-72.6607	109.427		-84.5565		109.427	-119.81
129		-99.3345	267.36	309.079	88.7695	119.861		120.685		119.861	-107.486
100		-70.2864	338.876	159.504	138.191	90.4664		-92.3319		90.4664	61.749
106		116.187	-88.3726	270.333	126.474	119.408		-119.286		119.408	98.951
89.5		-145.437	309.152	360.294	-106.065	102.683		120.006		102.683	87.4348
119		147.298	295.287	348.875	137.988	118.993		97.649		118.993	90.2812
155		-119.028	281.63	164.623	131.434	100.904		-108.416		100.904	118.709
141		128.11	284.312	361.014	82.509	122.35		78.5669		122.35	-171.148
153		-69.2614	601.391	-114.553	80.6968	-94.7987		516.296		-94.7987	124.839
104		145.655	286.54	259.65	147.742	95.2084		109.719		95.2084	368.64
120		71.5038	296.86	291.6	104.861	89.3956		-97.0488		89.3956	273.75
156		106.077	86.7384	348.65	128.33	58.5374		587.997		58.5374	131.458
127		94.5966	92.2086	320.074	164.678	92.8875		-79.8525		92.8875	280.125
154		-94.0078	591.187	345.107	131.818	108.182		109.15		108.182	624.392
111		-121.309	292.373	324.653	155.031	146.214		-169.313		146.214	97.0459
97.3		-107.462	310.232	-143.087	-82.0002	155.379		-89.8987		155.379	-124.975
430		154.111	423.337	278.578	85.6964	176.615		91.1979		176.615	-129.366
149		88.6692	258.464	170.041	143.717	90.7136		104.783		90.7136	-107.104
127		-135.642	287.953	217.445	136.311	124.22		-123.978		124.22	323.921
105		225.032	368.608	295.901	119.587	108.265		557.802		108.265	117.988
89.7		325.975	181.529	233.075	-100.212	139.143		106.702		139.143	668.299
121		84.5411	332.875	178.21	-101.835	102.552		-100.064		102.552	673.624
130		-84.5406	218.226	-146.879	177.128	108.589		575.341		108.589	315.957
116		106.751	261.635	271.983	191.505	106.213		-76.9902		106.213	108.848
105		-82.484	291.109	366.37	206.008	116.153		79.3031		116.153	110.622
133		-84.4237	275.55	282.203	-68.1639	114.662		-87.8581		114.662	-81.6409
88.6		79.9586	286.274	275.673	225.685	121.148		-107.544		121.148	115.178
154		-100.72	370.802	376.113	1555.43	127.25		100.747		127.25	122.762
128		-106.51	290.946	-115.735	142.602	113.112		-116.521		113.112	-142.221
124		224.689	301.942	296.412	70.7278	117.153		80.3189		117.153	649.777
198		-81.0701	315.607	307.848	267.847	129.878		481.425		129.878	103.247
77.3		122.596	346.625	328.446	123.501	135.184		86.762		135.184	81.8818
104		-97.4768	333.738	342.265	181.942	97.2456		-119.188		97.2456	582.664
107		166.393	325.363	124.372	162.055	124.612		153.202		124.612	-89.1911
101		125.831	341.14	303.383	121.442	100.76		-96.4414		100.76	-114.293
116		-102.282	-79.7998	359.92	109.143	107.57		584.631		107.57	-130.719
252		-125.241	296.529	311.549	136.265	103.845		99.3083		103.845	-151.747
176		-115.658	-62.0417	326.234	139.773	282.47		940.003		282.47	126.755
146		-152.137	304.517	284.828	118.349	191.112		-70.1057		191.112	119.105
111		-100.82	318.742	381.381	152.403	-100.487		633.629		-100.487	642.035
127		-93.912	287.52	271.237	-95.3364	136.343		510.487		136.343	-122.48
88.2		168.723	288.806	326.419	161.5	71.4505		-115.621		71.4505	-113.729
119		-109.306	269.622	396.725	193.92	108.064		506.979		108.064	-115.8
166		143.235	276.995	273.626	-91.1142	-93.1165		-96.6932		-93.1165	114.919
136		84.9639	230.562	683.962	84.3136	134.196		130.706		134.196	-127.415
129		106.844	304.655	307.575	187.668	-94.2262		-99.5525		-94.2262	-121.271
105		87.2809	506.187	189.947	194.747	113.236		566.967		113.236	-112.268
101		132.724	291.661	178.911	103.961	116.064		-114.868		116.064	-121.894
120		-79.6927	276.553	206.635	100.666	133.746		514.47		133.746	-130.807
122		90.2424	334.811	265.305	111.332	119.521		224.629		119.521	319.624
199		-85.2076	283.795	-143.616	89.3574	150.312		-82.1498		150.312	650.396
118		-104.234	130.9	184.365	108.889	-75.1611		86.8224		-75.1611	155.457
119		87.8198	309.292	116.215	-105.819	111.247		203.369		111.247	-121.517
104		130.47	470.969	308.967	144.829	89.8699		92.0326		89.8699	532.77
88.7		128.71	78.9115	123.303	140.789	177.414		494.196		177.414	138.098
113		-106.745	407.151	307.084	173.177	913.285		79.5348		913.285	716.513
84.2		-81.3156	269.22	180.974	-136.182	124.171		125.053		124.171	-138.07
139		81.1797	185.992	371.802	132.443	138.282		-101.876		138.282	-126.882
131		124.506	135.459	257.351	-68.5497	110.852		-92.3596		110.852	126.453
117		85.9188	306.686	235.816	115.626	143.179		619.197		143.179	676.2
108		87.4363	248.865	222.897	121.204	130.874		196.183		130.874	153.274
114		-105.707	248.968	289.825	106.886	93.9724		-110.729		93.9724	302.7
115		94.9964	668.55	280.93	75.6505	149.066		78.0265		149.066	107.241
92.4		112.671	277.068	190.991	179.041	123.385		-86.1158		123.385	-130.905
111		286.715	300.771	500.371	175.92	105.667		-113.448		105.667	153.609
108		-106.031	136.389	255.173	163.891	96.7338		-99.7979		96.7338	102.824
104		131.175	314.533	382.469	132.837	132.939		115.352		132.939	115.008
172		121.435	311.201	95.4149	-74.8012	111.713		80.1121		111.713	138.192
112		142.399	313.337	250.131	171.281	111.677		140.96		111.677	139.389
93.5		84.4174	320.476	515.572	122.805	111.358		459.825		111.358	644.584
98.2		128.913	288.402	144.454	97.2718	-80.7829		-134.052		-80.7829	303.865
142		-129.059	295.094	223.471	146.006	-89.2312		556.427		-89.2312	358.792
116		-63.8649	348.73	342.595	116.452	133.002		598.397		133.002	114.429
107		66.8339	284.017	118.815	160.587	121.962		-121.997		121.962	186.515
234		95.2395	333.556	118.678	128.442	102.063		550.432		102.063	685.433
114		92.7241	129.624	347.907	123.275	82.3718		983.205		82.3718	318.091
195		126.543	295.32	248.359	132.502	-81.2082		562.715		-81.2082	90.4168
96.1		153.347	407.5	233.813	189.916	121.217		114.343		121.217	562.854
154		459.935	324.178	279.927	131.048	111.083		-110.55		111.083	85.8001
112		-91.4001	270.221	434.97	135.661	139.451		76.6218		139.451	-100.59
98.2		77.7929	341.813	-155.678	-77.1873	124.878		-91.272		124.878	591.619
96.4		314.735	332.888	414.006	111.105	116.371		605.252		116.371	562.023
263		172.932	288.896	352.58	111.679	107.934		-105.644		107.934	607.678
99.5		83.4145	323.552	-209.1	114.902	86.2355		-84.5082		86.2355	-131.18
110		177.257	316.613	290.863	107.425	72.655		452.484		72.655	126.997
125		92.6803	201.617	323.399	219.8	160.925		-520.976		160.925	735.927
161		-110.316	522.654	447.521	94.7939	75.7393		541.111		75.7393	118.606
105		-155.002	179.498	330.153	149.458	96.8683		1004.76		96.8683	421.421
109		129.825	220.327	314.237	105.696	96.8795		-135.133		96.8795	143.621
99.6		117.372	292.605	215.149	121.481	86.3144		159.565		86.3144	176.233
160		88.623	304.766	328.593	159.383	139.808		119.397		139.808	170.018
119		372.829	150.24	331.906	163.982	-73.6596		108.626		-73.6596	114.997
109		68.4279	321.472	281.788	-98.6545	158.802		10285.2		158.802	-135.537
122		86.001	281.027	196.666	117.843	124.591		-110.718		124.591	-133.941
113		-82.0991	354.922	330.079	88.4469	123.583		103.332		123.583	97.5142
91.9		146.565	153.765	287.809	119.889	169.208		-113.27		169.208	-123.727
88.7		108.344	-83.3264	150.627	139.329	185.257		80.7809		185.257	-130.442
88.4		-123.021	301.587	142.968	109.327	131.302		456.786		131.302	-110.565
97.5		-85.9117	368.781	-161.74	141.378	113.438		-128.288		113.438	555.633
95.9		105.147	586.12	272.702	-92.0177	176.328		477.636		176.328	110.368
107		109.718	538.031	293.724	123.644	130.151		-125.573		130.151	-100.433
106		95.6637	308.616	269.14	152.29	145.359		545.405		145.359	-107.77
135		-321.555	283.048	267.608	148.817	96.2065		102.605		96.2065	172.897
102		77.7294	318.931	-177.512	123.041	120.854		98.8738		120.854	1911.51
107		-83.9052	72.7651	313.396	105.057	107.504		-107.225		107.504	-93.2531
149		70.2544	288.468	203.105	73.6236	140.435		121.471		140.435	-117.956
113		76.7733	308.145	314.022	108.885	183.745		-123.813		183.745	574.842
80.6		105.085	355.783	143.975	94.54	102.789		-76.5767		102.789	156.795
119		-102.433	324.449	188.071	-81.4445	85.8113		622.304		85.8113	141.008
101		71.6525	231.97	320.05	201.494	125.8		-117.945		125.8	322.268
105		115.608	142.065	374.204	192.559	84.5157		77.2503		84.5157	306.858
103		133.526	268.869	-166.046	215.9	137.246		107.832		137.246	1261.27
101		-115.99	306.548	161.209	-71.9046	148.438		-108.723		148.438	131.985
104		110.989	318.073	254.766	154.976	82.3343		645.651		82.3343	1284.52
125		-92.7537	304.378	-143.642	143.443	104.702		-101.765		104.702	612.735
345		162.178	338.9	-202.849	113.436	109.122		111.841		109.122	112.354
118		70.4785	294.905	334.835	149.048	102.352		432.434		102.352	309.293
135		106.031	254.078	460.355	101.523	81.9172		603.368		81.9172	317.12
107		106.777	132.16	314.607	95.6663	115.526		520.348		115.526	-134.248
87.7		121.583	798.603	276.977	146.39	110.354		562.763		110.354	-104.143
119		80.1134	124.871	160.385	113.541	164.192		178.773		164.192	119.964
103		70.8198	308.245	-196.482	173.095	119.872		515.846		119.872	-109.445
79.3		-116.387	422.004	278.286	-77.3788	108.779		466.716		108.779	-50.7142
91.6		95.4895	351.712	329.636	117.319	118.819		542.315		118.819	666.328
127		138.746	326.414	271.1	149.251	100.082		-92.3396		100.082	-101.966
118		-144.344	274.585	227.383	123.075	121.294		563.879		121.294	683.668
116		103.828	327.628	155.307	-121.939	97.8011		231.556		97.8011	-128.685
129		190.503	310.454	-163.595	117.912	127.845		-80.4005		127.845	651.178
114		-80.7534	65.5707	237.13	65.9145	164.339		-106.811		164.339	-192.506
102		120.16	389.721	299.31	169.376	121.095		-110.961		121.095	75.6366
108		101.809	87.3397	237.271	72.7916	102.856		550.922		102.856	690.991
104		-109.871	271.331	325.109	110.186	126.341		819.701		126.341	574.915
120		-166.798	79.2451	-134.807	169.035	132.016		89.5087		132.016	-169.861
181		92.9176	262.808	-113.995	105.07	118.963		136.964		118.963	1114.22
93.6		-93.0329	113.646	262.612	69.9315	88.8941		-126.111		88.8941	334.1
119		70.854	258.609	426.526	104.037	116.019		129.014		116.019	-111.385
109		109.333	360.9	-85.6145	136.057	125.911		-122.449		125.911	-104.095
115		89.1364	429.788	252.564	930.689	113.484		104.814		113.484	615.195
95.5		83.4022	262.733	210.787	103.874	122.244		106.433		122.244	621.077
119		145.049	101.087	305.529	124.562	114.259		-112.759		114.259	-118.436
176		-164.066	329.377	234.022	169.267	122.423		92.8434		122.423	606.696
101		-74.7877	235	133.985	136.454	96.8697		84.7019		96.8697	-115.806
104		-105.194	302.904	208.774	167.976	144.683		-111.888		144.683	271.167
82.3		98.8779	150.021	124.799	-112.976	81.6173		-92.2068		81.6173	-138.689
137		195.988	374.711	125.215	125.971	-85.5484		536.024		-85.5484	682.85
108		98.5555	294.773	475.125	99.5163	105.348		110.921		105.348	-93.0795
101		-225.197	109.105	169.562	137.705	106.944		-101.178		106.944	-93.0855
140		95.429	348.741	342.883	-105.302	136.088		-141.26		136.088	133.934
94.2		105.33	163.052	317.252	131.877	109.383		103.857		109.383	-102.743
80.5		94.188	916.397	209.451	163.619	192.552		475.887		192.552	699.975
222		117.637	-76.1913	349.2	117.507	99.2108		485.665		99.2108	-100.203
112		125.199	121.401	178.09	160.261	134.438		546.067		134.438	126.887
159		115.502	304.336	101.732	152.143	101.986		569.449		101.986	608.312
81.5		-99.6919	287.777	302.743	137.235	-60.525		-95.8346		-60.525	116.805
106		94.832	298.205	242.867	-119.896	153.606		566.272		153.606	-107.393
120		88.6015	273.164	318.732	111.237	103.754		139.016		103.754	122.881
117		-96.0648	243.521	200.525	77.4872	86.2752		122.331		86.2752	-78.9668
101		-118.369	133.691	-113.656	142.553	168.08		-111.742		168.08	95.7132
100		115.007	687.761	127.389	109.648	134.25		-132.908		134.25	120.381
92.6		141.095	296.531	91.1042	74.5946	138.594		-84.508		138.594	119.047
117		-117.62	351.162	336.154	-101.304	-92.3271		106.985		-92.3271	129.696
94.5		138.343	282.24	296.518	-126.14	119.195		549.294		119.195	-97.7887
123		180.873	265.316	222.556	119.641	126.723		-98.6175		126.723	105.205
96.5		90.7457	333.43	145.292	148.557	155.018		88.4086		155.018	1291.48
122		134.258	-68.0703	-142.332	104.728	167.978		177.702		167.978	623.051
171		87.5236	239.615	272.544	119.876	168.095		496.322		168.095	-78.4915
140		-104.861	341.634	273.955	135.043	105.896		-77.1258		105.896	-140.557
110		74.6569	300.965	251.228	88.6292	249.159		-103.069		249.159	-119.233
202		-90.8784	161.857	-122.757	133.593	150.682		-61.6947		150.682	-113.305
127		127.125	274.38	277.883	91.5033	112.529		-123.903		112.529	259.206
99.3		176.596	235.119	360.523	127.44	110.774		107.304		110.774	545.047
148		-104.526	226.377	424.589	164.745	95.1468		762.668		95.1468	-108.851
177		-80.557	326.042	456.813	-78.18	91.9575		140.105		91.9575	134.465
111		207.205	302.648	500.663	216.803	110.769		565.613		110.769	-155.469
183		151.858	318.248	198.102	112.649	155.951		443.579		155.951	160.915
93.5		159.824	253.476	332.985	130.009	120.611		554.778		120.611	-90.0466
112		-132.144	320.531	467.15	117.332	111.72		-158.099		111.72	291.545
139		108.584	342.844	174.506	107.381	118.842		-112.9		118.842	1381.47
93.1		-84.1143	323.145	284.629	251.854	93.1667		-88.7939		93.1667	148.949
273		82.8135	502.795	339.895	103.857	109.514		-87.6123		109.514	-148.203
97.1		125.519	302.443	547.977	95.2948	111.214		-112.523		111.214	589.053
106		-90.3771	88.1307	254.77	-79.8248	197.09		9410.09		197.09	80.1889
598		107.247	120.452	162.703	119.604	101.688		540.821		101.688	1259.47
109		105.588	267.684	247.473	151.658	150.72		187.124		150.72	237.179
164		78.3225	281.965	340.432	166.318	249.649		107.582		249.649	-110.881
137		123.94	269.425	221.018	108.235	257.242		-110.757		257.242	102.988
99.9		-72.6132	303.563	353.593	133.706	119.466		91.8954		119.466	619.59
96		85.0189	193.174	448.099	118.605	119.581		510.196		119.581	88.0704
124		128.613	97.5751	255.616	151.099	130.062		100.82		130.062	714.08
169		-88.0207	468.543	268.15	139.927	132.907		617.816		132.907	753.626
101		-154.332	345.752	95.0477	149.355	100.736		99.3496		100.736	-120.267
107		117.89	327.394	323.913	127.079	92.2875		432.656		92.2875	-125.274
114		76.0888	485.993	357.056	164.043	121.068		471.216		121.068	77.7739
98.7		-134.252	271.733	368.276	142.075	97.6656		135.169		97.6656	613.416
99.4		-80.9356	280.826	367.175	-87.7483	133.431		-114.031		133.431	590.609
120		127.974	252.143	178.436	121.065	111.453		1031.73		111.453	255.251
118		107.419	153.952	335.687	89.9789	95.5794		-102.255		95.5794	-104.951
108		137.255	213.319	297.047	93.6695	105.724		-98.0775		105.724	124.186
113		-112.724	270.434	191.71	119.475	142.839		626.93		142.839	336.811
78.1		-117.671	120.022	176.638	127.835	109.104		540.229		109.104	820.018
109		94.7934	94.4796	174.063	136.659	798.853		103.939		798.853	117.684
104		-126.761	309.929	238.916	-81.6388	125.368		-145.246		125.368	460.724
111		100.887	317.854	544.978	119.108	113.003		456.693		113.003	-122.425
96.2		-86.682	311.5	296.376	130.046	127.088		202.921		127.088	667.211
149		136.662	75.9201	489.901	167.378	143.633		607.142		143.633	-104.282
111		107.856	283.181	395.217	126.022	108.465		-81.1823		108.465	668.311
113		-93.6933	460.997	120.218	115.002	96.5066		-100.509		96.5066	529.434
109		203.606	260.866	411.618	158.88	109.983		290.16		109.983	702.634
148		150.14	150.023	322.033	124.528	93.4387		527.983		93.4387	286.71
70		106.106	160.614	244.845	120.131	125.664		108.255		125.664	106.465
86.2		-95.5366	-70.7703	404.471	85.062	119.646		88.752		119.646	-108.473
90.1		102.666	166.911	275.054	132.794	104.119		127.9		104.119	1899.55
91.9		113.911	311.958	351.855	133.522	101.714		413.608		101.714	333.738
94		132.08	357.474	303.96	-87.2881	131.61		-87.5376		131.61	133.774
106		-105.506	307.305	104.452	152.534	122.29		95.0001		122.29	120.115
183		140.027	291.916	323.734	109.577	96.6298		85.8681		96.6298	67.0101
168		85.5228	210.217	297.406	112.944	99.782		-128.976		99.782	135.523
81.3		-74.5593	84.1693	348.122	131.757	112.52		95.6878		112.52	150.284
102		102.387	310.011	316.798	177.117	111.656		-91.6536		111.656	-110.321
252		111.145	417.614	121.289	-89.5062	134.809		116.826		134.809	-167.386
122		-86.8471	330.26	312.422	225.028	-87.1612		-125.453		-87.1612	724.199
100		122.204	302.095	114.567	97.8321	120.59		-85.466		120.59	581.378
99.3		95.3447	324.528	377.505	-87.2291	146.547		524.368		146.547	88.9496
94.3		98.7595	355.716	-96.8749	111.672	-96.7331		476.496		-96.7331	570.292
135		-109.666	334.757	331.833	-87.1592	97.7418		507.551		97.7418	318.81
138		97.4444	138.771	137.528	158.029	77.1784		96.5948		77.1784	60.3238
107		-130.939	311.106	132.932	104.777	101.698		134.557		101.698	-96.3853
89.5		94.9877	324.47	259.714	135.642	112.836		147.759		112.836	113.255
119		111.554	295.879	304.195	114.334	100.455		-114.519		100.455	161.296
95.6		-101.182	151.972	275.804	117.572	129.918		106.108		129.918	105.394
104		-153.313	150.168	647.375	154.381	139.875		-111.51		139.875	689.656
297		-99.971	306.335	270.916	140.958	118.645		-111.48		118.645	668.076
154		-72.1525	164.403	203.228	170.549	113.709		-84.0002		113.709	211.553
151		-129.598	285.46	330.603	306.752	106.216		66.0947		106.216	-153.631
120		134.97	286.383	399.724	99.3689	88.9746		101.567		88.9746	315.309
126		-105.458	199.819	-99.3477	135.426	121.045		560.945		121.045	790.786
91.5		-106.154	252.369	295.575	-60.9733	96.0692		519.751		96.0692	126.413
109		-110.204	331.735	278.972	136.561	137.04		558.106		137.04	-98.1315
97		-128.886	306.246	244.649	81.4298	103.038		-63.4989		103.038	522.251
97.4		-126.737	295.099	136.803	146.094	141.565		774.798		141.565	184.517
138		92.6569	-112.497	299.533	122.276	94.2077		172.975		94.2077	153.022
156		185.033	640.518	-117.627	102.281	266.432		93.3147		266.432	106.213
132		84.2029	325.809	298.954	222.43	121.835		-118.571		121.835	113.555
113		71.4159	284.625	320.091	111.534	133.102		-102.217		133.102	-113.593
131		86.0433	311.046	322.296	-74.5209	-144.087		144.817		-144.087	-148.812
110		153.776	99.3346	353.623	-103.489	112.419		629.458		112.419	-123.237
232		-115.274	328.521	336.231	-145.645	119.514		534.451		119.514	-109.122
90.5		140.506	274.904	339.277	-92.0928	115.76		-125.916		115.76	1180.58
131		-108.25	129.677	308.388	96.374	102.084		-110.85		102.084	-151.12
142		-73.0962	276.783	161.764	-118.201	126.433		94.3137		126.433	139.484
163		70.5015	62.4095	331.533	122.474	124.988		-107.431		124.988	287.115
403		92.8261	96.7584	224.195	108.248	134.565		-91.5206		134.565	-87.868
110		-104.586	81.3134	293.622	106.211	109.488		112.817		109.488	63.0362
115		-117.405	329.136	370.161	153.139	111.332		102.745		111.332	305.797
116		100.52	344.457	286.491	138.116	110.104		527.026		110.104	149.466
110		82.1994	307.111	144.304	144.665	112.617		97.8989		112.617	-138.133
207		66.1279	311.315	315.577	124.448	105.738		567.354		105.738	101.508
117		-247.315	333.68	149.375	113.608	147.411		437.688		147.411	-101.457
120		-84.6701	196.428	298.207	111.191	133.577		1109.02		133.577	816.064
103		115.471	292.761	270.863	136.955	121.486		-95.5537		121.486	583.967
99.7		-103.362	329.08	288.42	161.812	145.28		126.71		145.28	505.046
102		96.7996	311.764	321.965	95.5868	134.646		1092.69		134.646	312.293
102		82.9964	501.91	398.117	127.909	212.585		500.602		212.585	98.1358
119		76.4542	355.683	136.999	134.284	151.611		65.2209		151.611	131.021
147		-103.707	301.703	101.234	99.0466	106.642		117.257		106.642	129.581
154		-82.3048	280.246	162.25	117.573	87.3109		-108.62		87.3109	476.22
109		-70.0248	237.608	160.91	117.694	123.824		204.084		123.824	555.333
216		-108.072	252.29	-106.583	122.149	103.867		456.062		103.867	-130.452
110		162.389	361.186	283.163	170.698	92.7185		78.9593		92.7185	670.763
126		99.1522	502.344	-121.087	118.754	136.779		96.1435		136.779	-145.984
118		152.103	286.729	334.286	107.715	160.302		-98.5397		160.302	335.663
94.2		87.6319	331.527	281.957	147.424	140.135		129.336		140.135	235.796
170		-75.6365	247.697	254.003	-93.3231	105.651		-124.035		105.651	120.699
208		-104.127	307.694	312.806	171.508	77.6646		531.788		77.6646	-138.388
108		-63.1814	329.485	321.669	101.412	161.086		459.496		161.086	306.554
80		105.641	273.446	355.84	169.934	106.524		569.778		106.524	560.449
112		142.74	200.997	302.945	128.05	133.326		582.818		133.326	-83.0465
113		-91.7544	300.719	264.475	-89.2506	69.8645		-73.0554		69.8645	544.241
121		-98.5035	349.828	280.588	104.379	94.4744		90.4334		94.4744	-107.295
124		-123.996	173.725	293.133	122.633	168.712		-101.954		168.712	-85.9841
116		-116.86	116.304	348.255	111.933	115.073		-97.1413		115.073	128.849
114		74.1973	161.293	163.549	62.2061	127.81		507.853		127.81	102.498
138		84.8421	313.573	-133.858	145.979	119.815		270.932		119.815	128.857
79.8		96.0749	315.001	121.615	190.973	90.5885		-112.452		90.5885	105.625
155		102.272	273.987	253.488	121.182	161.092		114.457		161.092	1265.41
134		73.0637	282.432	117.011	128.431	120.475		150.228		120.475	634.158
85.2		-93.5751	309.681	146.775	136.356	91.1679		-95.88		91.1679	742.589
101		113.123	320.879	341.927	88.7489	184.614		105.825		184.614	193.308
128		80.6492	617.766	197.244	102.769	124.672		144.819		124.672	344.905
111		-140.62	292.087	314.222	104.033	146.177		-117.414		146.177	95.8116
115		75.9409	288.342	271.427	170.686	127.057		571.234		127.057	94.4466
112		156.729	309.053	-323.685	115.535	107.848		103.412		107.848	-132.292
141		103.977	311.491	744.35	-62.6522	130.674		461.545		130.674	326.329
171		98.1058	261.191	342.029	130	146.78		-104.815		146.78	-122.33
124		296.494	287.379	220.31	220.055	114.064		97.3182		114.064	79.9212
106		97.5979	295.095	122.821	166.01	101.92		530.64		101.92	134.345
113		90.8264	324.998	352.088	131.467	118		84.3074		118	116.155
114		-101.975	347.721	751.642	128.669	148.632		110.315		148.632	118.03
167		76.7161	354.125	279.385	-132.362	114.241		111.106		114.241	-89.6174
120		-92.3657	292.491	309.159	94.2948	-80.2139		-91.2779		-80.2139	90.2204
87.2		-55.393	272.123	217.854	111.943	107.359		549.785		107.359	1264.23
91.6		100.74	334.12	-191.255	129.796	94.0588		543.88		94.0588	358.091
113		-104.379	347.673	222.093	-92.5652	155.646		78.5079		155.646	122.009
126		119.29	323.588	354.024	-111.659	124.623		603.46		124.623	495.21
95		89.8341	174.7	-157.628	161.731	137.251		-100.856		137.251	-85.3102
141		160.468	357.924	347.113	135.666	86.5928		564.752		86.5928	-99.2781
109		-152.087	409.236	277.327	105.972	138.101		-82.0818		138.101	-155.025
125		102.677	369.356	284.195	-95.115	222.782		-96.335		222.782	139.989
200		54.97	296.853	242.762	71.0224	140.008		-94.8012		140.008	-123.772
149		96.8195	146.342	355.928	140.287	125.373		80.8142		125.373	596.574
113		-106.187	324.812	186.994	157.662	114.732		-96.7797		114.732	505.769
100		-111.651	334.419	287.064	71.1433	126.373		568.244		126.373	718.574
125		115.785	296.324	466.645	153.866	94.2982		489.929		94.2982	78.8544
105		71.4964	305.55	318.249	77.6142	100.337		507.19		100.337	88.1239
90.5		-113.557	338.57	290.647	99.2057	-88.339		76.0157		-88.339	291.617
111		91.5826	493.306	348.596	163.602	138.078		-122.333		138.078	130.393
95.5		115.332	276.435	335.958	157.784	122.307		450.177		122.307	738.132
349		-92.1599	354.664	324.046	106.237	109.99		76.1556		109.99	325.591
95.6		-92.3397	654.398	398.734	129.813	91.8751		91.0653		91.8751	113.705
102		-82.5916	349.908	295.893	92.6727	142.302		-109.451		142.302	129.259
124		101.584	249.724	439.797	94.6823	88.2468		82.1662		88.2468	-148.632
84.9		221.189	366.946	284.646	104.371	118.386		79.3187		118.386	-134.785
[truncated: 15,241 more rows]

## Sheet: Supplementary Fig. 3d
Suppl. Fig. 3d
Mass photometry
Mass List / kDa		MRX
-DNA	20 bp	50 bp	73 bp	106 bp	197 bp
-94.1394	274.784	568	64.0722	97.1747	-115.812
-99.8604	77.7286	1237	-105.981	-69.749	81.1401
133.889	439.485	597	265.645	196.962	279.261
130.248	641.639	309	-100.971	152.807	100.774
83.3361	248.82	240	-76.6833	-87.3663	624.056
110.061	296.197	531	290.534	111.123	587.495
131.959	61.7503	503	104.949	-74.4804	53.7824
106.71	61.4512	497	96.7778	61.516	463.047
99.5904	215.703	693	-109.234	-130.105	195.053
89.8152	305.681	588	614.436	-82.2946	598.192
125.33	155.733	584	-118.956	104.954	-89.7934
-107.746	534.282	561	80.5115	109.281	100.249
106.31	182.282	446	-84.0505	81.4295	69.4346
97.0496	247.308	-81	99.2874	72.4396	111.724
125.195	245.09	552	359.119	-63.7766	178.507
93.6114	74.5661	284	317.285	72.8778	-107.141
-84.2016	193.877	271	102.098	-101.147	71.0183
85.6421	538.232	249	335.091	534.188	-92.2969
101.435	290.26	472	317.222	610.346	73.8539
98.6022	57.8677	-97	95.6698	94.9766	146.316
-132.908	315.638	311	68.4104	122.005	602.576
89.9888	245.994	496	94.143	-120.253	296.743
107.915	290.45	720	104.379	87.4829	-71.7459
-84.1705	294.526	269	112.794	97.6725	87.7681
126.576	152.376	484	-94.4562	-101.492	-126.039
79.3831	86.3509	618	-67.2313	-110.479	320.471
118.819	89.4661	532	121.595	121.429	162.829
-93.0916	440.852	320	100.941	-100.639	664.318
97.773	325.472	341	639.961	269.372	-117.228
91.063	599.412	273	95.7593	96.0892	-83.741
83.5676	656.236	632	277.787	76.5225	-134.725
120.899	187.76	331	179.175	126.324	730.344
123.328	308.89	662	85.4633	-100.044	134.126
99.4466	72.672	400	86.8539	73.9531	-57.9019
86.0094	51.7381	433	-121.83	106.483	59.5165
78.1606	75.3634	519	356.114	92.0089	125.417
-103.5	248.29	554	74.8723	601.452	-113.38
-86.1116	299.41	484	126.758	302.29	100.494
-115.851	293.595	595	300.11	-107.824	116.98
86.6297	138.47	601	315.772	-71.3819	664.113
-104.109	104.139	252	373.712	72.6072	126.851
81.3079	247.688	576	-103.164	294.765	130.747
-108.904	565.189	424	-69.798	100.727	302.389
-96.9473	298.222	327	229.407	124.355	104.91
89.8687	341.338	549	676.711	254.731	105.08
95.1205	600.598	596	-82.1283	332.311	53.8178
95.0216	79.198	309	-65.0239	-87.963	-77.7932
118.021	225.071	535	671.936	688.868	-124.835
100.91	275.104	312	379.443	313.679	255.475
112.81	89.3761	603	351.574	581.577	672.223
97.8368	94.2657	290	87.5704	70.758	-104.247
151.508	314.449	589	76.3699	125.293	-132.313
158.433	326.057	502	-111.195	81.7552	94.2121
113.627	95.9996	575	608.726	285.05	-101.431
-96.1402	90.8949	602	139.447	342.232	125.112
80.2421	185.736	341	109.18	166.126	-127.759
-93.9147	622.849	597	598.46	89.3181	727.6
90.9463	282.104	317	117.816	-68.2678	635.201
-97.9107	72.3371	316	138.015	73.607	106.255
-91.4057	496.981	125	505.96	73.5798	115.464
-97.3711	556.201	358	622.273	100.453	613.38
-104.827	88.7547	398	217.973	112.694	312.841
-86.3742	307.013	534	134.54	164.617	108.555
96.8408	291.756	317	-86.9556	105.322	616.827
-124.091	530.096	594	66.3769	-79.7638	-123.27
-84.9801	508.298	821	247.074	80.9945	312.876
90.876	284.911	533	79.2293	97.6557	99.5978
117.122	75.7881	333	382.908	107.958	136.496
94.2118	589.904	608	-96.2684	-89.0805	106.354
119.007	501.959	606	680.891	-109.537	135.978
115.523	98.3311	-78	110.377	92.0514	78.4103
-99.3184	87.0015	124	-97.0247	69.4633	84.0767
-96.3039	320.233	634	681.479	104.287	708.516
-87.0824	517.974	303	75.2583	114.34	114.397
-95.8281	89.2639	126	212.579	148.591	95.5867
-103.385	523.328	736	-72.7696	86.0872	89.3579
-107.878	95.6188	545	566.314	302.954	278.338
115.196	74.9808	627	81.9756	-134.855	702.901
-97.9797	294.384	670	-95.563	87.3912	-144.107
86.641	524.264	599	277.58	94.8922	562.76
-91.145	263.079	586	189.694	241.926	123.856
109.547	282.666	612	302.073	133.085	1094.16
116.751	91.1286	268	-81.8361	-92.7527	55.4067
85.1443	546.112	574	579.12	79.1405	317.366
129.991	177.92	404	333.239	601.9	-97.0427
-99.7161	-101.924	627	119.266	-111.62	298.325
-90.3602	279.131	337	77.1072	600.483	106.516
-80.1013	116.631	307	616.437	162.871	147.017
88.8261	81.4373	324	631.459	119.7	94.2452
134.399	263.092	-79	-138.219	-102.754	282.666
-75.1744	309.193	462	112.88	88.2246	98.3883
87.0986	112.413	118	82.4428	87.6144	294.211
80.8664	538.541	358	501.406	105.137	65.8568
101.68	319.552	301	-94.9192	-108.558	280.398
96.5572	122.787	563	108.766	86.9545	140.595
78.1904	-94.5776	292	124.833	297.044	247.938
-95.8781	500.052	616	319.52	91.4244	141.098
-109.804	591.723	509	578.144	79.5327	-114.963
-91.3634	532.36	381	-122.18	301.073	281.086
118.853	154.337	536	247.067	-78.9017	310.287
-89.7911	595.312	391	117.691	99.8806	86.9814
265.146	547.268	294	371.183	-96.4019	734.299
101.967	522.19	700	116.759	109.466	316.167
-89.3607	96.0781	333	283.877	333.297	633.463
82.7991	114.823	588	83.9057	100.28	263.969
135.968	-64.8325	394	-115.535	100.669	78.3712
89.4862	137.925	683	277.29	110.435	621.456
185.682	225.814	362	-91.8744	116.258	-168.851
140.603	238.015	-84	325.106	190.771	-118.111
-79.1715	301.236	618	-77.9844	-97.2723	592.966
85.9597	72.3404	259	730.984	-104.084	107.274
78.4735	487.129	640	82.2547	161.417	149.047
-75.6275	282.716	617	122.685	-124.711	-100.187
-105.331	1081.49	326	612.566	90.9976	526.577
83.2222	282.825	78	-90.2046	349.765	77.1622
-99.5192	577.225	595	-90.6843	-90.3762	66.5303
-97.9945	230.792	608	87.1089	141.431	148.213
94.5328	111.72	664	123.469	75.0541	647.573
116.317	94.4009	551	307.164	97.1537	631.954
-97.426	135.247	328	-155.466	110.829	77.2844
125.559	146.71	313	139.558	102.729	701.5
113.382	296.58	83	-83.5293	66.1656	100.08
-99.6682	746.548	314	101.768	117.747	100.333
82.2728	104.462	494	83.5886	169.768	-111.885
-96.4207	115.924	352	105.971	239.928	72.9282
153.735	1172.04	642	736.263	114.484	98.0529
78.1609	79.3807	636	167.078	120.349	-74.4638
104.842	62.1444	561	105.171	-101.63	543.026
-94.6579	661.705	689	325.445	69.9797	652.498
137.577	84.3192	606	318.723	101.108	306.224
-90.2642	301.327	305	-86.7947	-88.9604	100.631
105.437	281.627	231	75.2497	-142.809	97.1874
-86.047	246.935	358	679.269	-89.6356	670.614
181.456	431.166	587	173.2	-85.3516	-142.995
79.2204	527.211	605	155.767	118.197	-145.253
104.746	607.967	294	-76.2813	149.096	734.348
117.65	87.8358	384	-95.2914	-85.0583	-125.641
83.5564	252.176	314	74.4016	-85.4129	281.573
-96.462	138.671	340	619.508	111.101	583.671
-78.5147	316.421	257	117.634	175.164	334.605
97.149	571.255	383	85.4149	82.7856	296.837
324.043	598.701	635	-85.2711	-98.5245	60.359
-122.272	290.18	304	-89.6481	93.4053	123.167
-93.6914	319.357	630	112.076	65.6068	712.629
105.035	-135.373	653	-97.2412	118.118	706.722
115.417	154.22	250	122.709	-102.094	96.544
119.552	322.568	236	106.672	327.275	290.309
91.9578	88.5049	564	-74.0464	73.4739	109.541
-91.3941	302.234	442	101.517	103.104	111.349
114.731	497.9	648	329.272	102.5	71.9754
201.899	262.13	266	359.641	-70.3784	141.597
109.986	283.383	368	87.6688	-71.5649	132.025
120.092	1210.08	570	123.935	301.553	643.397
-103.188	611.566	471	91.3894	577.086	719.573
141.553	95.2356	552	285.806	107.204	308.24
112.247	550.084	404	94.3524	-76.271	103.345
125.561	328.036	338	492.777	84.755	686.589
-111.423	307.71	593	-77.2208	87.5204	98.3807
-106.807	168.409	549	127.156	72.9191	57.5612
-90.9569	265.961	110	-74.8908	83.5322	112.554
157.804	311.699	279	-92.2138	144.659	133.139
-83.3525	74.2565	528	-98.7987	93.8499	80.488
103.32	523.8	564	624.991	94.5778	98.4794
115.028	276.241	634	78.8792	-71.1114	657.399
105.312	520.229	284	165.533	-106.987	72.5656
-96.4001	295.522	578	119.296	66.4992	65.51
105.772	260.59	600	-104.121	90.6686	104.185
94.8826	593.471	590	365.135	57.6154	279.355
113.089	284.562	884	335.363	130.579	105.036
87.6491	102.636	158	101.354	81.9078	-121.855
131.787	278.587	571	605.718	-73.2057	391.304
83.6648	117.887	309	572.323	-79.1388	315.35
-92.8404	327.332	307	-72.5102	538.209	689.57
-109.06	322.273	532	303.715	-99.2537	293.566
102.711	467.284	661	-180.934	-113.209	-126.523
103.13	327.251	-119	178.187	164.484	-122.442
219.988	383.925	632	130.747	129.502	236.391
121.944	-268.158	146	355.676	99.9684	654.845
77.9383	330.687	563	306.018	114.456	295.003
-108.022	220.456	346	109.441	268.49	-132.093
79.8396	98.894	558	335.565	314.136	200.222
90.4039	300.493	351	275.835	-81.3397	533.223
136.463	84.8991	625	332.292	136.952	-113.696
107.451	541.525	679	90.971	97.3197	289.724
151.846	312.581	599	-157.966	-113.125	107.287
171.208	520.831	-71	88.4914	85.738	-116.231
162.779	281.334	143	337.725	-79.1917	145.628
-72.5033	85.7461	616	128.545	102.21	107.917
103.837	286.213	-106	539.507	-77.4704	127.239
92.3334	523.484	567	-160.833	-113.423	75.4094
126.491	313.595	581	-88.3244	103.299	-56.4537
139.814	519.773	417	81.9639	554.167	723.596
-90.2813	327.449	340	349.001	107.006	-132.734
-80.725	93.3186	320	804.479	-97.4049	193.169
-90.4616	181.966	628	-79.5133	-86.057	-128.84
94.486	126.91	637	675.937	87.0229	103.58
124.073	581.23	572	80.6639	126.553	703.322
75.4975	486.369	518	310.671	265.695	368.226
86.4109	309.17	259	-70.434	82.0233	-101.111
-87.3651	70.1946	92	100.1	254.552	108.353
72.2066	95.7114	156	329.678	85.9389	140.232
88.6272	560.023	295	91.943	-93.1392	-87.5771
-91.6317	525.039	307	-118.865	77.4279	146.262
68.8135	-292.02	575	-111.971	98.8452	649.44
-76.2495	326.414	307	104.062	96.2066	66.619
-109.879	150.388	623	104.416	-101.893	171.445
120.532	281.771	586	109.96	592.59	79.5259
195.147	301.289	577	-99.7088	106.508	-103.041
207.721	317.758	572	106.001	-80.5319	271.87
114.36	293.598	359	-81.8561	158.186	158.639
117.107	590.764	-135	88.9893	-101.103	97.5845
-115.732	524.542	702	287.664	337.36	310.151
101.5	81.5762	356	892.373	116.519	61.7118
-95.0178	299.517	648	-97.7096	-66.2096	-129.897
-82.909	577.321	485	337.04	-82.649	119.218
100.425	530.045	421	576.245	-88.0024	100.125
127.575	160.963	311	252.963	124.396	648.785
-114.93	214.187	596	155.106	-115.097	-149.453
-126.788	2027.82	320	-119.842	79.1105	88.6468
-108.684	93.6872	671	-112.935	76.1371	-123.65
102.538	82.783	290	109.939	-111.059	98.6587
95.8762	80.6333	513	102.678	253.311	248.351
107.993	287.202	293	97.8191	90.0329	-127.945
101.782	569.658	618	-92.3848	-116.224	263.156
-97.3499	296.819	460	132.188	132.275	124.277
95.161	332.037	-138	306.112	86.4618	95.9821
104.702	77.452	271	104.984	115.287	-57.187
81.5655	115.711	374	231.695	-59.2823	672.431
-115.061	265.745	653	-85.302	86.9617	627.099
136.507	290.464	679	519.863	137.655	314.345
110.142	248.461	617	392.289	587.84	-113.869
117.902	493.465	617	675.933	-79.7372	-110.667
146.2	100.728	377	120.432	-69.8053	103.301
125.051	494.578	367	649.95	572.514	127.546
133.894	65.7106	-84	296.417	-76.1417	115.156
111.412	301.1	666	-99.6727	101.52	606.334
-87.1595	299.248	508	358.383	672.924	-108.476
93.0239	283.226	554	-110.566	-104.105	129.161
108.983	294.958	554	317.666	-68.0926	-119.577
-84.6656	59.0743	346	265.397	-148.877	111.144
102.611	273.498	308	116.16	-99.0103	93.2735
-113.134	327.33	563	1028.85	321.938	170.025
-82.6921	272.861	564	244.608	74.0477	673.701
108.795	90.6148	659	283.51	109.177	-103.663
-75.8218	531.299	454	359.87	116.289	1224.57
80.1845	320.455	600	94.53	106.448	115.223
118.317	605.53	626	-153.821	120.03	-125.728
70.2191	161.37	323	303.667	102.61	146.049
-96.597	590.275	297	-85.5763	95.0514	-126.899
84.4268	83.5011	854	97.0806	-61.702	98.6267
97.5305	63.4332	627	-119.19	-79.364	292.444
103.25	105.821	615	361.214	304.147	597.831
121.238	105.192	644	1147.32	-65.8396	136.509
78.1491	86.0004	349	268.183	274.531	-97.4328
84.0153	604.818	527	719.46	72.8668	641.532
226.917	326.573	291	-109.959	98.5952	222.264
-85.2383	494.781	300	618.822	117.446	112.42
-97.4192	215.059	305	121.796	101.959	327.447
142.054	586.443	508	281.418	-95.3853	116.382
73.434	93.5475	541	81.2596	69.7504	721.397
163.939	522.149	311	256.023	327.983	124.97
-82.0762	159.824	81	124.193	685.517	-104.476
-68.7779	91.5249	633	92.1687	103.205	98.0742
86.3771	76.8469	311	-160.089	94.7016	-85.9188
97.7363	81.9098	327	596.435	110.499	329.634
-90.6601	122.943	351	714.546	85.3206	96.2906
88.2578	97.6871	309	288.048	-83.2019	289.914
121.77	301.516	363	498.219	177.686	-79.9663
-105.762	287.237	440	-64.5743	606.489	-120.755
86.8044	281.529	618	-111.169	-87.1681	58.6554
-82.9116	344.801	290	670.007	-69.5946	100.303
135.52	488.251	317	332.251	575.041	-126.172
-84.2956	220.847	355	308.91	-102.193	733.801
88.5145	318.993	298	110.43	293.893	675.253
166.917	112.259	579	109.944	-94.9793	112.254
96.9594	562.254	666	102.198	192.023	-53.4535
-89.5485	194.259	663	71.7887	586.44	-117.469
156.943	248.295	246	646.243	98.3593	112.916
117.495	70.2599	591	477.936	-87.8019	730.828
167.886	308.265	-110	-94.5057	124.869	79.946
238.521	58.6099	296	283.248	-105.174	-182.307
113.815	488.659	655	632.301	-106.794	301.194
67.4324	215.797	666	340.252	80.2571	-99.2094
-66.69	270.05	598	126.629	89.9685	-96.5449
-83.1754	496.777	562	305.404	-72.2592	122.501
124.419	320.906	465	117.79	-104.099	665.408
129.505	597.888	635	682.027	-101.43	313.775
-89.002	87.709	282	125.933	-87.7737	-34.8756
96.8652	637.995	324	189.319	-81.5671	-122.104
117.343	271.44	512	113.699	-105.943	50.897
91.08	518.586	350	313.303	99.3253	-133.174
-96.9379	578.951	504	310.351	101.399	-83.0998
-95.5812	253.62	-85	285.042	118.533	138.342
-69.5454	221.346	648	293.684	321.887	109.218
122.655	350.307	572	109.171	-87.3595	-61.0079
167.823	553.199	289	-91.6504	113.276	936.461
-110.767	171.653	300	585.362	93.4851	685.22
95.2989	312.078	335	951.83	85.8944	89.982
118.921	317.367	604	87.1701	102.743	86.7005
122.821	133.664	642	319.66	317.004	103.011
117.046	594.188	393	285.142	-89.842	-95.2495
199.315	585.857	647	89.5127	118.872	-140.822
124.088	136.734	343	365.933	-102.153	165.654
-102.338	321.365	199	90.0719	184.122	107.149
115.17	301.419	549	111.49	154.117	193.76
118.267	259.565	-72	115.372	105.298	-92.6258
179.999	270.898	297	91.7232	124.536	120.59
-63.547	235.444	581	138.219	112.329	701.01
94.8359	104.41	308	687.14	624.073	-146.473
121.088	115.05	693	104.227	130.211	105.21
115.698	308.595	273	97.7084	101.694	284.194
116.179	54.6513	695	780.578	97.0399	137.977
100.966	338.867	192	571.324	99.9828	118.458
113.458	307.291	518	320.398	124.645	72.8461
81.4522	69.5424	582	-137.603	125.403	90.8598
84.2882	307.507	691	254.666	91.7649	212.088
116.933	310.961	672	282.879	94.3485	147.437
84.4326	181.902	329	340.179	91.7942	678.594
120.483	59.9059	571	169.605	-84.1402	118.583
130.276	63.0506	528	374.809	76.4813	119.064
-116.991	305.719	513	350.667	-123.562	79.808
107.008	70.2676	-122	376.762	331.948	-49.3421
85.3319	88.0978	504	563.284	311.322	77.5528
90.5201	1193.9	397	-129.501	-77.0732	129.84
-101.809	282.796	350	378.916	113.465	309.55
90.1337	303.926	231	-143.9	131.302	-125.197
-76.7621	311.37	619	531.692	107.245	503.376
-90.2958	280.243	303	305.245	101.668	643.41
-102.002	311.663	267	695.928	-137.529	-121.218
-81.3217	503.44	607	599.987	713.448	117.03
112.235	319.652	477	312.198	-97.2358	110.564
-99.7144	312.698	292	-127.175	-109.149	315.8
135.547	93.3978	518	93.5625	109.477	83.731
124.287	478.077	287	117.297	310.134	318.008
112.672	384.921	400	322.427	-138.959	279.971
-88.3514	569.104	326	126.509	-125.47	97.2968
112.314	75.8927	600	-104.719	-105.968	309.067
83.8807	477.632	559	157.499	-98.8384	116.491
96.2083	346.712	508	546.071	-80.106	-125.336
-99.9381	82.8163	67	291.916	-110.939	138.122
166.388	280.64	322	543.595	670.96	124.551
-73.3312	292.774	314	-122.539	-67.3493	509.366
79.3929	65.7475	600	-104.232	-138.247	-69.7202
-91.704	323.361	528	85.4741	221.426	61.1865
82.2459	292.952	536	-107.973	-111.32	-109.435
-88.0122	531.383	86	94.8043	89.009	110.162
118.534	316.869	637	86.7566	111.509	77.495
-100.612	153.553	444	-123.763	-84.9335	639.569
-101.572	381.245	-120	308.112	102.862	96.6695
-132.874	297.83	674	-161.05	77.5527	138.432
114.49	75.3888	639	-74.2328	76.3204	107.413
-78.6273	101.946	312	111.851	202.709	95.5737
-119.816	144.106	363	305.101	-74.9548	291.035
93.8483	547.967	329	593.399	135.087	640.57
145.948	528.201	688	166.312	96.1585	122.745
-94.443	340.173	285	-108.051	106.341	-138.716
-109.961	270.513	338	123.027	-108.808	-150.593
128.043	311.974	614	-89.9876	76.8575	115.647
110.719	309.151	570	656.62	103.515	104.638
-86.3473	506.03	539	96.0873	-98.8392	64.9161
-142.748	327.808	317	276.707	-106.067	659.727
69.7902	325.806	594	552.581	85.3897	-125.678
-136.631	90.7483	619	208.211	-81.5899	764.785
-91.71	376.943	579	89.2821	601.066	155.518
123.51	60.7728	308	-90.8114	80.1059	203.637
105.877	266.459	585	272.767	99.2628	317.429
-91.8487	298.763	317	-73.2796	-99.6918	-111.501
124.88	312.098	174	623.469	-123.139	500.246
106.389	71.469	547	98.9596	106.932	469.568
106.273	228.87	315	658.902	87.9788	85.6804
118.402	542.895	386	677.765	105.892	642.917
100.292	261.826	511	261.211	116.023	120.572
130.459	114.327	593	98.3191	128.122	80.4909
88.708	90.7395	347	98.9455	-74.3491	-110.098
-92.773	331.633	619	353.715	-90.7069	229.446
125.506	266.136	-79	668.766	-60.4373	-124.45
80.2374	300.06	611	-99.6317	138.057	103.361
97.0565	79.978	300	87.9058	113.021	123.294
-101.858	568.46	583	314.385	85.1806	-135.189
97.8114	526.967	506	114.789	-96.2163	620.921
103.087	294.182	389	117.863	102.226	-111.641
-127.751	221.054	-59	87.8538	168.525	271.839
84.6183	124.432	322	196.131	-131.869	-54.7573
-80.9099	298.979	312	332.764	-134.765	667.055
74.4019	500.422	583	172.691	626.93	736.355
105.384	116.87	584	486.256	79.7688	119.812
134.665	283.029	564	314.751	103.768	123.124
121.786	82.1977	575	-116.462	109.915	79.3185
-84.5971	101.905	307	117.075	112.265	664.183
-92.5643	541.266	595	-92.4485	128.457	-92.4368
72.685	284.318	552	628.172	125.153	-59.6506
76.2988	87.6474	595	275.586	-88.8341	334.364
114.037	314.226	536	340.477	76.7949	143.751
93.525	335.106	271	140.151	310.285	-67.9404
78.8519	280.924	141	82.2338	83.2913	-125.625
105.732	639.854	337	80.9516	93.85	341.847
-76.2366	83.0471	470	626.824	517.157	86.9399
105.176	143.194	291	86.8235	523.606	686.278
104.555	-92.7519	278	85.0986	116.246	308.923
118.828	84.7884	569	-137.618	107.663	610.815
441.482	347.563	289	102.314	-105.693	-80.3915
97.7875	101.845	462	116.227	128.467	260.882
-87.736	75.4572	486	105.013	-114.567	-120.608
86.6235	307.143	245	599.028	674.997	100.595
97.2871	-161.655	310	422.264	275.058	310.905
-73.5726	574.942	612	102.556	77.7508	109.02
97.8006	330.52	581	124.381	150.926	-108.855
107.614	567.477	542	124.272	112.641	129.317
-119.788	330.889	569	542.488	93.3263	589.561
121.865	164.831	254	101.928	286.391	630.764
120.142	304.637	942	390.488	-94.3808	624.151
-78.0497	106.418	621	-120.634	105.395	571.581
128.445	286.273	318	356.08	108.661	86.4366
103.141	609.117	542	193.797	123.481	578.844
109.963	85.5823	226	452.091	83.4358	111.371
143.735	241.513	276	725.822	84.6863	-115.446
110.773	284.89	322	260.386	-85.344	-102.473
138.253	546.411	333	182.162	141.83	-89.0922
107.47	263.464	589	108.156	-106.229	106.818
81.8816	288.894	77	-124.243	-116.06	110.114
69.8368	81.523	544	118.307	124.195	109.917
99.3223	86.6384	595	108.537	88.9491	315.317
-98.375	85.0226	683	96.8873	-104.398	293.448
112.118	288.992	538	-104.388	-102.156	285.151
153.514	72.4588	462	-87.6273	-83.0034	-113.658
163.841	576.791	290	321.21	573.678	106.212
107.332	80.3862	499	161.736	-81.6852	108.193
-77.6794	72.9124	299	301.485	124.223	609.569
113.7	618.404	306	-146.874	290.974	297.062
119.266	134.558	461	114.148	-86.8604	332.685
99.8244	323.971	303	103.989	-131.339	617.147
-108.779	547.876	499	-102.859	-102.613	97.3018
123.293	1125.02	310	-77.5852	101.132	564.408
84.8549	568.998	597	291.5	-114.338	350.888
132.943	564.131	328	107.493	91.7129	519.849
-106.73	131.86	480	-126.282	149.659	109.475
98.5364	292.202	538	317.858	106.883	-134.8
94.0603	607.462	709	-96.5226	-89.8611	57.8
-78.513	329.833	289	558.419	-97.8123	-131.046
115.562	84.8271	586	272.019	91.3574	116.777
89.2486	490.849	630	644.303	-121.721	55.5564
-72.1832	390.664	346	685.547	81.9852	133.592
83.239	197.162	315	97.193	-104.419	125.274
115.125	561.204	324	-134.415	-109.475	-121.74
-74.7271	517.864	615	158.168	-99.9558	284.961
89.0289	566.538	331	95.9758	-98.336	134.49
88.4289	95.4322	84	107.717	64.5539	265.159
141.519	217.64	598	-102.155	-103.023	140.18
92.6738	325.556	389	318.097	83.0641	-148.225
-87.1876	208.963	117	676.08	-93.2294	139.475
102.325	286.73	476	479.316	103.946	306.309
131.02	297.839	350	650.739	145.285	-124.536
-75.3895	307.431	305	268.657	-129.111	276.303
108.086	331.915	538	648.066	-92.6033	552.399
99.7627	276.998	393	133.139	93.6667	125.991
93.6158	110.042	344	-77.4567	85.7559	66.6398
82.4438	195.946	635	667.215	123.267	97.1525
-93.8711	483.6	359	707.923	77.4203	110.089
104.788	573.218	540	101.643	111.32	-96.4667
75.0373	298.988	474	-108.643	128.926	-128.722
-85.7792	323.815	344	120.522	-106.373	-118.147
138.464	521.569	260	654.147	94.9464	168.162
97.2593	79.0091	335	265.26	93.4845	651.103
123.769	525.151	569	120.811	-103.61	-150.522
-70.3159	591.489	313	105.213	-102.864	299.123
-93.2158	310.741	283	552.747	-82.4384	-122.201
94.7528	321.008	654	-132.722	113.821	-182.811
89.5841	155.963	618	321.547	73.191	74.7445
80.6653	74.016	547	-112.71	-83.2432	78.1751
336.511	178.824	563	116.814	134.383	-122.655
127.488	235.133	301	-84.5563	128.352	274.766
99.6804	548.054	-69	-81.1255	120.435	81.4095
130.403	241.788	660	678.702	-76.8038	126.345
-105.7	144.147	352	387.053	79.2904	325.982
86.5481	282.438	308	372.407	-76.5026	-126.156
119.575	600.628	566	133.198	-118.032	152.265
-82.2446	95.8606	-83	309.448	-80.8988	96.3103
81.9542	85.7922	598	85.0597	-76.4951	-69.7436
110.984	287.748	541	143.988	90.4101	-110.846
114.78	359.908	667	670.093	172.487	184.696
106.897	298.606	99	302.622	680.104	67.2747
113.842	370.625	269	-169.234	122.408	75.0574
-88.9924	82.7378	458	113.943	72.6584	-103.883
110.036	312.476	322	382.268	-84.2383	-89.3294
89.9891	306.388	617	588.102	629.682	567.041
-91.7566	79.258	351	-117.068	-100.952	688.145
-90.9101	308.892	701	208.447	310.153	338.315
128.037	534.252	501	-152.934	291.598	-94.2757
96.5568	107.397	439	-115.829	-109.418	-139.074
119.881	-77.4266	555	120.443	102.639	-118.73
120.047	551.868	599	516.575	132.512	81.757
76.4532	171.439	654	632.069	90.7104	67.4096
96.4921	153.872	311	92.2575	-103.11	672.811
-72.5479	334.611	468	300.356	86.3146	618.516
-100.295	301.041	577	153.808	-137.155	314.257
98.7492	276.047	326	293.542	-84.5036	1003.95
-72.7623	293.464	560	75.4518	-100.627	130.256
148.566	510.764	324	97.44	-94.0138	-96.9724
114.144	59.1208	625	99.5323	-110.078	76.6977
102	110.794	568	134.723	269.314	682.811
-88.1677	-141.478	556	537.364	-140.001	693.748
148.732	288.935	713	254.744	115.518	-98.406
136.833	502.318	530	316.015	58.5931	300.357
94.2784	93.3956	313	724.998	-123.556	264.902
82.4409	256.46	607	704.992	-118.235	304.012
132.832	432.991	628	484.907	61.1814	-133.096
119.86	68.154	605	-107.124	107.671	708.169
84.4082	-177.721	287	300.493	-92.3412	154.106
97.4646	348.151	665	1568.11	-95.9152	110.563
149.636	626.885	278	525.825	-76.2692	-116.385
97.4691	85.4798	-70	-116.691	-66.9514	148.073
-90.9215	98.3437	533	-123.847	121.455	621.222
125.921	253.845	526	704.54	81.1522	-117.01
122.175	297.111	606	104.203	134.519	74.2345
68.6364	330.956	303	764.519	109.698	121.981
-79.7696	539.045	84	329.53	108.961	79.6329
127.692	103.616	332	631.022	185.487	128.866
122.284	271.887	566	94.4459	101.536	83.7136
92.0555	509.181	586	124.538	107.319	-139.922
-90.3818	518.421	679	571.169	-96.9916	123.644
-120.323	55.7808	134	271.431	105.492	590.452
117.959	299.424	291	268.537	506.272	311.208
-101.982	146.002	406	-108.069	-80.7268	263.948
146.371	248.823	-144	136.554	144.721	590.056
96.432	546.284	429	122.85	-120.646	123.045
104.552	74.4053	688	576.319	104.792	75.4894
91.4374	313.46	632	687.294	114.801	270.288
77.813	271.639	631	334.062	-81.88	299.01
-86.304	753.984	590	594.191	104.891	-130.094
-148.854	159.892	539	85.0686	107.199	-121.08
-92.1261	89.8551	637	-95.2016	142.692	671.884
123.047	327.725	588	95.7433	-105.634	-82.7857
-82.1832	597.081	600	562.913	91.586	129.549
111.228	574.258	522	295.976	547.324	87.1727
77.382	334.025	356	574.648	108.64	147.382
116.169	320.696	623	133.368	93.6786	-126.079
164.795	306.848	570	389.53	-95.4405	711.431
-110.041	275.694	492	348.783	127.164	93.0478
138.305	139.484	334	-191.741	-105.4	136.226
-69.7891	304.89	296	-96.0515	82.7717	-106.198
114.066	311.525	338	354.859	77.0131	125.576
82.9332	169.272	574	141.364	178.067	108.393
199.901	572.756	625	293.628	-81.91	118.526
-103.733	123.015	575	306.561	86.5951	134.117
135.171	305.664	272	595.889	67.0498	-120.148
-69.7824	309.33	313	600.034	99.1836	484.974
66.7684	291.648	651	671.81	112.488	-126.065
106.212	286.692	484	314.739	-122.48	116.887
91.4539	314.221	-43	87.7289	123.974	569.572
76.1667	329.573	352	-114.873	121.916	-123.916
118.241	202.374	320	333.502	-140.667	-136.065
105.844	537.874	653	1167.88	-87.0462	133.941
74.8766	320.648	330	669.753	-70.5813	-109.158
166.579	260.025	652	589.048	251.064	152.972
87.1598	-68.7061	609	131.421	-99.4476	-106.012
94.8249	325.567	536	241.21	107.699	828.975
-108.934	563.607	-81	385.169	664.012	318.322
-105.647	594.206	388	596.977	105.502	-97.5337
90.94	318.922	276	-112.334	-100.369	285.135
96.365	464.126	449	-122.455	109.44	465.249
-112.536	545.564	659	554.943	-127.724	-124.782
99.6763	165.316	370	100.332	102.723	-103.98
85.4446	284.05	272	339.868	-87.2877	683.297
126.141	625.17	329	129.01	501.68	631.446
196.856	95.1792	364	248.625	-113.07	323.824
-98.8595	100.787	659	108.542	-91.2334	356.944
117.34	-103.063	-126	101.333	-127.485	380.469
92.7167	549.724	295	-88.0127	117.088	-85.2437
-86.0192	65.6242	321	320.935	-140.171	-121.364
113.287	-135.272	291	575.992	-97.7963	62.2037
83.0029	594.763	356	145.364	-115.956	-113.602
-96.4502	172.647	571	583.119	-96.1687	-89.6118
130.245	320.993	315	559.429	111.294	607.206
72.0075	259.052	712	156.847	-101.786	694.179
-89.5268	78.0351	311	274.617	-74.8847	591.601
114.016	353.27	313	365.263	-98.2164	-71.1178
98.6026	556.242	280	744.371	103.534	340.087
-90.0106	332.873	657	1316.1	119.712	154.64
82.1458	525.382	560	90.0129	-133.523	724.199
120.528	600.174	223	664.822	159.024	-91.762
-78.2045	288.956	574	680.561	-87.7157	-111.461
93.4464	554.164	652	371.744	-82.3182	120.038
124.35	336.208	312	78.518	656.311	129.77
-84.457	285.372	580	362.101	86.5593	549.761
123.347	191.765	532	699.902	-95.9426	-87.4068
133.851	565.011	384	129.939	73.783	334.231
-83.5053	353.12	562	128.486	-84.2263	614.047
-110.885	306.203	576	648.034	138.209	-110.702
-91.4116	129.499	122	154.668	83.2093	176.05
63.3888	511.394	105	-131.764	-128.117	-138.663
-111.786	286.827	251	318.106	-124.862	-102.81
92.2642	322.929	-87	685.017	-127.553	103.707
111.322	500.165	606	140.725	119.087	689.101
108.151	286.357	354	107.979	252.074	340.812
81.5274	120.972	518	61.0258	108.173	-131.634
153.28	290.124	251	138.692	324.943	109.506
-84.0984	270.785	307	115.668	284.848	313.369
95.5114	521.431	468	77.1446	-89.0726	125.898
97.5036	304.83	291	628.877	-92.0415	316.967
83.5365	83.0269	521	375.68	-123.6	104.116
132.724	-182.708	465	274.979	90.7891	134.755
83.3368	265.04	618	528.55	138.399	136.09
100.655	326.05	307	-102.21	-96.9653	106.867
78.2206	550.037	263	-84.0644	-80.2484	-109.655
-77.4872	315.768	568	258.883	-92.0914	308.735
-111.971	297.359	277	-102.778	-81.1091	-105.349
-87.9333	275.898	644	429.979	-107.319	132.375
134.535	179.532	580	132.243	-106.282	296.964
-91.405	310.699	640	-146.912	78.2289	698.084
-106.824	-120.68	593	607.836	106.015	367.055
-101.991	599.906	326	401.314	-107.131	567.298
89.9764	273.002	276	-119.219	144.404	103.241
94.8823	121.488	324	81.2905	324.941	140.738
161.877	546.128	519	-133.973	119.715	605.335
123.694	302.67	306	280.499	286.41	108.672
95.6862	276.267	261	624.529	-118.509	312.025
117.457	320.083	102	594.7	705.957	319.075
98.873	481.289	326	109.85	310.152	110.883
-83.8404	577.85	360	-103.825	105.303	-135.766
-97.7069	295.946	340	93.4108	304.347	344.448
158.472	292.673	438	629.232	202.806	732.422
-78.6369	334.289	615	-166.805	-83.2117	-124.684
108.467	210.427	270	669.651	-93.9302	144.635
-74.3119	502.579	290	-110.345	-101.849	357.873
-95.0224	295.181	623	-149.373	-97.5367	206.425
-84.1986	556.528	638	152.541	-116.117	560.204
80.1977	207.499	608	-72.8318	86.577	283.195
91.8063	316.751	549	-106.244	102.212	142.18
-68.8411	294.316	675	638.06	102.18	330.902
113.599	345.396	690	110.235	-110.247	372.636
-75.1278	277.55	554	375.929	167.356	113.601
-90.2295	338.451	368	149.179	591.973	165.27
87.1609	507.238	326	77.7916	261.082	83.2614
-83.9151	339.615	804	79.8008	114.694	311.279
-64.5011	90.1469	-115	624.244	-123.933	118.6
123.561	84.9417	-108	139.52	-115.732	634.81
-92.3723	70.0525	651	140.553	73.6952	-138.396
102.736	167.501	673	336.679	-77.7342	746.717
96.3664	349.769	550	529.421	330.81	136.773
116.379	67.907	333	-117.386	-95.2465	340.168
-103.464	304.666	574	-140.29	121.226	-132.293
99.2245	1039.28	311	292.884	-113.33	79.3696
103.682	-73.9594	529	-148.978	-87.8503	138.651
-89.2736	591.009	512	113.865	-163.584	291.014
-84.3317	290.438	341	-114.331	-103.2	109.518
88.5125	85.3735	557	100.788	326.687	649.12
116.414	225.049	576	-128.511	121.34	755.605
219.398	239.994	592	386.186	-100.003	101.358
82.0413	304.449	681	140.205	116.166	545.446
82.1336	311.005	521	314.197	145.935	125.041
94.021	322.294	439	104.767	77.1418	-115.964
-105.733	300.904	581	562.414	-82.9883	80.9573
113.816	347.793	508	-122.522	125.121	-151.235
118.777	268.409	211	373.033	-78.024	696.344
75.694	552.595	542	-133.758	-88.1779	332.354
82.4442	599.287	732	336.804	-93.4033	-132.11
-102.662	270.301	345	-129.779	-130.725	103.386
84.8811	317.119	-89	527.953	88.2689	89.7645
108.819	327.898	278	264.293	101.557	129.865
73.3824	353.164	292	668.911	-84.7651	462.747
87.8181	302.695	373	109.556	152.872	-138.285
153.564	293.988	293	651.542	107.71	270.239
101.141	557.938	606	173.698	322.637	144.821
-89.7097	90.8435	758	250.189	295.742	-172.681
106.703	322.739	662	-123.521	89.2677	122.364
109.439	308.548	467	537.351	-108.246	146.741
111.028	306.387	283	603.319	92.2788	702.412
-93.0664	282.378	607	-96.4764	110.005	-127.252
86.7271	515.499	548	116.313	124.954	114.302
119.405	176.167	272	99.5159	626.031	-123.568
75.6217	103.674	639	637.508	-91.6959	308.382
108.024	293.788	312	121.609	213.658	153.506
127.254	240.201	337	535.349	116.229	502.573
61.6981	-150.668	247	-189.671	103.764	493.005
-76.7271	106.31	606	387.455	105.463	117.042
114.221	319.94	1122	377.452	129.314	-125.919
111.169	588.507	-71	250.097	110.906	814.759
92.3858	440.231	265	110.39	-102.724	105.541
109.832	98.4276	314	-92.3079	104.338	335.839
92.1124	83.4442	1203	621.192	96.4257	88.8474
-99.1943	143.584	1126	264.206	96.9995	-151.166
-81.8096	500.702	594	342.016	140.483	129.632
70.7254	535.122	648	659.116	117.656	156.059
100.326	551.742	397	233.365	71.9801	297.654
116.504	73.7536	549	978.194	-111.343	87.5555
-82.5476	310.073	639	118.363	-111.4	744.425
100.038	93.2376	478	315.929	102.295	-112.175
-116.196	334.827	317	94.6599	-101.994	-50.7947
101.767	50.5171	561	129.719	-100.082	-111.532
101.108	543.96	297	556.577	131.137	152.116
139.817	515.212	294	118.309	158.463	602.568
81.2617	115.208	666	573.702	-123.426	344.765
100.024	274.336	299	545.961	527.397	-71.6235
149.038	74.6066	187	277.689	-104.686	167.695
124.471	362.304	334	114.672	698.491	-119.093
-92.467	582.32	257	346.298	153.937	-72.251
-93.2345	649.239	341	-111.544	95.4305	86.8533
100.191	584.97	519	107.314	120.821	599.562
149.435	335.919	698	293.014	180.661	328.452
85.1593	90.6094	731	641.025	89.8983	632.507
117.044	286.445	281	161.748	-86.1878	-121.97
121.891	335.695	-85	165.596	69.1338	256.225
94.8446	586.095	403	360.995	114.009	508.281
-88.2327	332.146	606	304.862	-104.145	-85.4696
-91.9511	507.062	275	141.917	-117.532	98.1503
-58.2519	139.336	311	-114.604	-96.9698	1219.51
119.242	328.897	617	287.834	-128.799	-141.055
89.4461	281.368	307	249.765	74.6809	586.948
68.9832	267.517	551	336.571	148.59	-103.929
135.773	281.436	627	293.537	-69.4752	579.361
81.4032	539.827	541	1028.64	-99.9847	93.9577
-98.0798	310.584	344	115.797	85.415	1424.04
84.534	614.67	349	517.554	-119.718	-126.79
-69.3982	105.935	654	-168.25	133.527	-133.876
128.779	365.968	569	131.506	-92.2313	-115.051
113.09	291.295	1509	-112.76	-88.7949	629.929
136.145	495.552	579	93.2555	101.977	86.9418
96.3546	577.698	450	308.912	673.576	98.5724
126.027	302.557	408	702.351	107.093	-133.65
-100.079	506.924	102	293.779	114.292	817.072
125.547	204.46	319	124.037	-78.3606	58.0603
99.7053	461.75	609	1874	-87.7069	308.855
98.3623	554.965	493	109.147	-113.964	-145.836
72.8172	146.821	630	377.988	-115.227	-111.865
100.12	79.1611	575	140.84	-113.11	-124.805
-81.5977	321.789	369	69.9185	-101.695	-116.872
78.3311	86.6372	572	304.829	624.082	150.535
105.196	262.02	526	152.583	-92.0837	680.713
-79.2976	573.808	120	268.495	102.695	-112.89
-82.2961	83.8858	778	267.373	309.596	-100.475
-97.3525	222.707	341	102.717	-112.223	-97.9698
145.606	142.235	303	-131.291	91.1285	104.742
-94.7429	577.765	708	592.083	698.172	-317.678
84.4964	114.453	564	303.153	137.397	-69.9394
-91.3126	454.92	255	110.052	125.941	321.631
-178.405	332.065	679	-100.005	-94.7327	138.938
151.105	145.768	151	145.482	279.621	129.049
-104.542	642.153	597	615.971	-87.0189	661.223
156.301	105.271	-71	-101.172	73.9046	335.582
101.837	283.954	128	240.876	-122.846	615.26
-86.5897	264.623	348	113.812	125.796	118.267
93.6515	265.432	240	-107.006	148.388	84.7965
-93.9168	554.082	631	344.71	-99.8944	272.227
171.306	254.494	580	292.186	-102.759	-149.523
103.478	123.798	600	-114.945	83.8036	-135.92
84.8764	-94.8996	686	356.396	111.292	260.813
101.419	506.579	635	-83.9872	91.1825	-151.179
90.1089	301.864	641	653.864	107.358	151.648
69.3612	376.875	264	382.008	-106.608	-80.5387
68.7671	273.063	343	87.2845	169.124	724.063
111.65	647.315	338	619.114	566.29	-114.529
98.0457	310.309	598	559.649	-144.122	482.334
97.0948	105.983	-91	250.105	83.918	681.151
81.5615	117.424	597	-95.5159	89.7194	277.265
118.782	305.224	170	82.6103	-99.5288	266.046
111.817	580.143	531	99.7897	-115.431	86.9295
98.6713	217.751	370	160.72	117.061	-135.737
84.9956	299.721	320	702.948	85.222	-71.3709
116.039	563.351	520	504.32	289.139	-162.507
203.064	479.516	577	551.349	-92.0439	102.547
-72.3801	273.602	589	290.078	-105.805	98.0947
91.7952	276.151	707	601.316	-108.716	79.13
103.678	521.448	288	509.693	-102.424	684.757
137.673	305.43	334	165.439	87.6418	91.1314
81.2717	309.43	288	-101.743	103.301	-167.462
87.3364	591.246	610	281.773	99.7316	130.405
153.608	304.858	584	642.658	115.316	204.716
141.206	239.779	615	313.751	-124.826	-105.591
99.1839	309.577	534	465.096	85.4569	-130.257
104.15	315.335	-85	278.841	-144.135	145.292
104.192	318.069	-94	290.771	-112.944	111.758
114.566	264.855	190	203.967	317.939	681.846
141.777	288.236	323	374.578	272.608	140.797
103.566	325.412	721	155.025	94.2399	680.822
92.034	176.182	342	553.623	-89.3751	404.273
-79.8719	88.2398	593	296.755	322.459	110.634
108.798	534.071	446	307.837	596.703	302.785
163.545	292.875	573	-138.812	124.373	-107.212
-101.62	294.583	314	715.953	-85.6338	809.595
73.2179	336.305	593	290.497	-55.1319	75.8115
110.696	72.1646	507	610.859	90.3482	737.996
104.235	298.438	-97	405.964	80.6976	-92.6718
127.357	301.804	647	1393.22	332.539	308.955
131	536.226	331	-119.111	-96.3794	137.087
-102.492	286.402	583	300.048	-99.804	563.803
83.751	333.938	673	579.861	75.536	-139.258
-84.7969	76.5724	315	-146.183	111.955	501.723
-107.478	567.625	588	590.744	118.152	-170.495
82.1926	83.2667	543	618.62	-119.724	119.171
68.809	607.18	-108	316.996	114.06	366.964
106.99	293.744	527	131.844	101.567	130.629
105.423	288.78	557	371.188	-71.625	629.85
-117.286	279.326	226	582.14	99.891	78.3785
-96.6342	84.7151	269	676.743	88.1668	-103.363
105.592	295	240	582.601	107.634	282.415
86.7011	153.803	74	108.36	-74.9576	139.868
87.3125	336.275	-127	496.009	568.895	119.052
113.731	244.418	-91	-154.556	-92.1726	172.04
87.103	294.928	483	199.978	120.344	297.887
123.073	-128.604	80	296.415	-78.7762	95.5761
103.155	568.827	657	80.4145	136.396	679.617
104.814	328.607	603	252.805	-89.5147	113.783
111.834	324.051	352	666.094	-97.614	-146.447
-94.4609	493.014	574	74.2047	-74.5803	107.549
98.8432	93.0987	701	471.735	-91.16	116.694
72.9063	312.415	596	97.6346	107.812	-106.505
-90.1212	517.963	680	255.899	-100.634	679.816
78.9276	93.281	291	162.417	262.131	83.678
95.1372	227.191	-99	282.545	-90.7242	285.207
104.219	321.916	693	258.694	92.4574	-85.9842
119.46	131.662	282	707.342	104.805	276.618
86.4966	236.082	289	331.856	-115.236	-99.9496
-150.587	280.985	-91	289.781	616.168	-95.2935
198.762	313.262	523	319.354	-92.4663	588.993
127.245	300.719	349	613.104	-80.6401	-120.776
-113.874	570.51	94	236.897	292.799	728.234
114.652	304.719	656	648.183	77.2341	-131.622
97.733	302.475	595	-84.6785	88.5266	-132.632
113.973	118.659	588	127.328	285.021	68.5395
94.4184	487.845	273	637.244	-157.534	-111.072
-76.5958	110.951	118	-150.483	96.7727	-126.113
-108.657	549.19	718	-82.9492	84.0446	116.805
76.048	90.7237	-74	-85.6739	625.455	-85.0111
70.2513	312.466	527	497.816	100.24	644.155
252.599	336.696	495	651.023	87.4097	112.714
95.6163	297.361	544	652.12	-129.453	577.291
125.226	-95.5996	316	264.78	-91.9709	557.472
-203.382	270.797	617	-108.85	283.332	84.616
89.8496	332.539	342	316.346	-137.929	-122.922
99.171	624.82	565	332.873	497.997	83.1706
-87.8375	312.849	506	480.924	87.7352	-98.3241
105.661	302.987	581	328.412	262.394	661.405
-115.885	274.935	605	79.6243	175.898	-122.594
110.004	257.126	568	134.188	550.714	134.998
150.82	169.851	289	343.75	-126.013	587.878
111.577	301.311	475	99.1898	220.649	-132.11
-69.7883	593.086	329	543.568	-97.4954	-72.0489
98.277	604.06	675	228.779	89.5323	111.038
-93.0417	288.088	317	655.265	-109.057	112.407
108.041	542.124	153	303.289	-108.248	-99.3768
92.6414	594.565	396	541.968	268.261	116.392
75.3381	570.586	105	671.848	-106.536	643.325
173.627	-68.3357	602	263.259	92.5277	123.162
-73.3033	64.7254	686	682.902	99.5389	-114.966
122.556	325.644	270	311.64	430.008	117.393
98.0903	545.37	355	262.144	-114.458	249.778
-93.5389	316.962	472	-103.002	86.0096	-130.726
91.4787	477.067	365	127.899	76.8688	111.878
116.496	521.811	297	-122.233	-57.6898	-126.7
92.4657	339.359	348	371.351	-105.679	-115.17
90.1497	77.6273	171	-153.949	-103.38	325.841
99.7504	181.73	325	622.912	-99.4759	80.8211
115.688	131.5	254	691.896	636.444	637.113
117.412	299.503	625	719.555	232.812	321.552
74.3393	285.215	312	-88.6492	-78.6565	686.632
104.376	286.255	338	-98.757	260.512	145.429
78.4607	394.959	79	534.923	114.267	314.445
86.9814	318.312	-99	317.605	90.4117	68.1666
115.014	546.563	406	127.401	65.659	586.131
-82.5666	116.23	191	-115.336	164.343	-94.5699
112.796	344.509	-83	-105.213	110.572	104.306
124.444	282.67	327	-152.631	-124.318	147.775
113.925	537.215	318	162.556	323.141	-89.1021
137.164	288.597	290	623.953	144.895	676.426
107.696	570.258	89	257.654	-95.206	-134.966
117.475	499.262	360	146.722	-69.818	121.972
-112.655	532.137	327	676.176	-93.9772	-130.885
105.594	317.321	304	-112.549	-129.339	1365.06
-91.6506	87.264	638	-131.85	83.5329	-140.116
102.081	320.865	582	108.982	78.1756	579.578
87.8879	618	344	307.879	767.389	-103.613
-107.845	606.68	266	190.223	-146.193	551.92
104.406	105.664	-70	622.969	168.544	169.084
119.338	506.222	-66	108.984	-108.292	513.019
155.379	544.133	302	686.043	-106.603	164.312
98.0021	121.493	336	122.853	336.902	95.2727
80.5201	345.265	558	343.46	161.692	291.396
118.229	699.738	315	85.3808	-84.6821	317.555
233.896	724.598	285	317.188	154.544	582.414
-86.2555	274.601	434	573.322	99.5557	729.608
-79.4752	101.561	428	614.16	-90.5802	618.004
-74.7763	262.225	555	569.295	118.208	279.316
-214.714	533.389	317	316.424	114.224	119.015
85.8625	317.487	304	661.641	-89.7251	-103.619
107.391	576.247	623	-78.2656	122.813	595.853
113.996	551.383	1737	-119.701	-110.665	534.78
-83.0992	103.278	636	546.14	-74.6979	158.805
-116.596	270.844	105	334.761	105.028	250.904
133.245	526.32	344	302.517	-98.1065	164.075
-90.8434	326.716	647	310.32	75.0841	602.443
155.773	322.789	325	119.519	633.784	-184.471
181.133	282.244	723	-85.6265	86.2162	301.648
166.468	126.232	194	483.515	-75.3896	706.471
121.386	130.727	594	595.06	100.916	464.706
103.234	78.5898	590	569.457	-78.1662	173.056
96.9155	298.853	581	67.5011	-113.46	-115.406
89.2808	297.702	-99	-58.1105	95.2547	702.482
96.3991	526.383	652	-101.964	-69.5702	114.622
141.71	135.38	629	228.375	1187.93	122.347
-106.442	533.196	289	134.677	76.1109	675.81
-124.975	268.37	512	-120.793	127.553	-101.078
110.414	292.482	391	494.691	83.8846	279.919
142.945	536.636	260	-127.321	117.677	776.398
115.236	274.861	328	653.327	134.379	-113.546
141.487	312.846	560	464.103	-74.6339	-125.365
95.2535	264.971	605	-127.34	139.689	1285.68
106.162	283.828	528	307.943	-130.516	97.607
87.1189	285.684	503	653.599	99.1748	89.3937
114.974	276.31	658	118.106	106.825	-117.414
133.844	1159.94	321	83.1478	229.831	659.181
106.676	514.975	490	148.524	-93.6907	-99.5615
106.617	275.955	340	552.733	-98.6271	-124.724
111.951	232.548	354	735.416	101.093	-104.056
95.0642	552.997	666	120.021	135.275	97.4941
163.755	-99.4963	550	136.353	114.132	1681.04
87.511	292.677	622	273.858	297.844	262.137
134.101	508.947	649	98.0033	90.0076	137.374
109.924	294.071	632	-68.7235	104.734	90.6946
75.7488	321.069	282	-85.593	67.4872	717.424
-101.566	314.972	576	591.586	94.4699	645.691
-77.9528	521.789	634	500.318	301.098	310.573
-76.1763	-69.6928	590	129.97	104.236	303.073
103.143	541.636	522	-57.0377	71.0983	112.301
86.68	557.727	317	555.862	123.346	601.534
-86.1633	-89.7188	594	148.372	164.928	80.6305
110.96	315.247	130	167.435	621.807	-164.975
-83.3863	300.363	327	138.453	-88.3603	-126.142
127.408	267.891	300	146.844	-103.799	162.505
139.424	519.03	664	535.001	101.011	708.819
119.591	870.018	155	-93.7421	311.015	716.619
87.6129	322.059	555	125.17	96.2165	203.68
65.7082	230.394	376	-124.588	582.881	-114.246
90.3604	555.672	612	303.457	-124.911	648.697
88.322	292.085	608	102.536	85.5782	79.012
-93.9004	106.037	567	191.163	550.686	303.132
120.535	324.209	610	102.567	110.348	229.027
93.1843	483.525	690	595.028	105.642	391.562
-109.242	110.75	334	490.163	-66.6459	1991.08
126.969	146.227	625	83.806	332.579	-74.8809
121.752	286.517	89	-131.424	-107.611	-109.402
-82.541	279.818	303	-91.4906	107.312	120.307
-75.0453	308.481	290	335.909	-103.4	116.709
119.453	94.573	633	327.673	132.126	312.214
120.665	1090.03	316	481.736	117.392	-114.285
-97.2796	1168.47	643	349.749	-76.3966	105.723
120.933	572.64	497	-141.649	73.4974	-153.149
134.315	92.4728	659	339.198	327.467	45.664
97.5126	108.914	532	569.124	-99.987	108.669
105.458	304.851	315	446.356	-100.223	139.26
-90.5107	200.628	320	459.109	-117.683	106.634
98.0344	467.856	881	97.1378	-134.526	103.649
101.654	483.643	288	322.202	86.0856	114.853
131.795	124.463	710	653.324	-87.8759	116.907
91.1873	117.846	331	597.155	-76.7232	92.2602
165.759	239.792	421	657.541	85.6437	270.652
-74.7309	528.205	575	-112.461	105.958	-104.726
95.8289	618.638	325	334.982	109.119	-113.57
94.041	551.53	221	684.623	-98.3802	87.648
-66.6626	323.17	175	117.283	-87.5234	234.791
123.935	488.435	351	626.645	-99.8887	290.291
120.073	290.757	640	220.641	49.3435	78.5609
118.118	313.216	342	257.909	88.0129	110.636
129.507	230.853	566	625.582	-96.558	573.949
112.421	513.489	288	87.3388	309.866	108.05
127.89	557.326	516	220.544	-126.704	732.602
-68.5805	321.923	586	576.229	-107.569	198.859
81.7927	301.107	349	94.5403	88.1076	301.71
87.437	75.447	620	304.203	-97.4061	779.531
145.216	89.5227	357	111.442	109.044	258.434
144.242	540.342	556	-94.053	-92.4708	90.7062
155.843	1171.81	85	287.825	129.861	-121.055
100.59	546.659	653	337.941	598.403	116.206
83.3947	585.503	316	633.947	-101.302	-79.7692
105.925	67.325	640	623.036	-63.2777	124.419
140.743	587.128	360	269.649	-96.9031	-140.176
-100.761	326.725	356	310.869	-80.2815	100.213
79.1503	275.779	615	293.701	-106.207	319.145
112.589	559.565	318	678.413	88.3755	136.779
86.2316	287.916	77	611.848	106.564	-133.455
-111.631	522.933	329	349.412	-116.769	120.351
97.5661	337.108	283	593.571	78.0854	174.138
110.071	264.76	298	136.43	602.267	131.185
87.2396	306.197	379	345.368	334.118	-74.5008
158.554	343.753	340	219.058	134.502	593.804
121.392	289.821	435	738.224	553.568	258.185
-91.8602	97.3785	327	275.373	-126.201	324.155
95.4599	316.448	217	187.892	-118.677	622.852
117.688	479.501	244	113.317	81.3968	324.231
96.125	84.2008	644	358.31	535.819	137.385
115.032	280.283	621	118.395	683.975	-82.0125
100.299	295.907	585	341.025	136.593	-140.063
94.0808	110.654	290	359.596	73.996	506.894
94.3887	335.937	571	-140.581	-73.9288	167.504
79.6245	276.259	685	552.382	292.114	258.533
118.172	568.277	362	-105.962	120.313	130.243
-78.5262	353.803	322	674.905	116.609	-97.6904
92.2899	271.924	-131	-98.9359	336.582	-126.852
129.465	553.361	200	687.498	278.563	568.043
128.346	330.252	351	445.78	-102.874	87.8088
104.215	298.893	622	-135.126	113.57	169.341
116.261	330.499	335	101.142	93.1583	666.417
124.824	294.628	592	553.387	152.891	567.956
55.7399	329.727	517	652.78	-92.4555	307.977
120.197	268.333	328	1166.32	100.865	137.871
122.209	505.012	272	629.997	280.893	-115.819
105.662	267.683	548	618.596	-130.118	89.56
146.989	282.444	342	-81.2634	87.186	560.735
112.821	119.391	311	319.527	653.498	83.1456
226.432	109.182	601	692.459	288.063	-120.616
115.036	115.554	331	524.455	73.0749	686.667
127.982	295.6	-95	-99.5192	-112.536	-108.621
-95.5813	315.957	359	-96.2834	-123.572	188.173
114.539	285.694	665	396.482	-75.0052	160.978
138.279	292.265	569	672.111	-97.7775	-120.617
98.8312	317.36	336	312.291	-77.8888	-106.611
-111.205	292.202	571	573.891	-90.7723	83.852
-78.9548	580.548	587	110.222	-93.2487	249.517
207.419	546.672	241	343.969	114.911	105.109
-75.5273	283.192	301	-71.9016	-101.773	117.535
-86.6156	244.959	299	-131.025	-111.199	734.582
84.8074	96.9121	667	-115.998	127.118	289.352
103.969	574.539	307	621.644	299.98	-89.7386
205.301	301.715	606	293.366	102.294	-92.3843
96.4661	262.907	616	691.684	107.626	335.555
130.982	255.262	282	-82.8968	617.054	-128.709
98.6838	527.994	329	84.4071	-89.057	95.943
88.9296	305.194	476	291.485	-92.7536	578.443
100.793	522.296	449	94.5314	322.563	472.413
100.835	322.335	498	-113.804	-115.207	152.431
136.101	337.459	311	624.349	309.583	310.405
105.815	322.766	549	120.45	-78.5231	-108.539
-86.1235	282.997	306	213.303	111.488	203.69
104.045	304.087	365	594.646	-89.9565	86.8236
133.321	306.149	1286	586.605	125.443	-169.17
115.844	343.95	255	380.567	119.294	140.594
118.105	595.305	269	429.544	-130.521	94.857
115.709	566.843	346	550.034	-102.561	-156.907
146.982	284.541	497	789.186	-122.591	580.505
-95.0143	526.374	358	649.242	-69.7465	364.871
115.756	464.55	329	650.263	114.772	644.596
135.816	604.093	523	120.583	70.0618	310.568
112.148	335.474	225	245.132	162.066	87.0515
105.963	464.165	574	-106.094	130.129	97.3554
107.401	631.384	321	323.899	85.6182	658.828
73.0433	303.108	345	96.1505	-127.642	-119.454
149.279	153.191	83	-80.1625	-93.8544	714.869
91.3368	519.043	450	551.999	148.225	128.841
86.4342	306.209	98	-113.116	-117.364	125.65
109.139	309.21	503	664.373	100.297	320.102
83.0948	436.446	327	-86.0054	317.091	701.294
121.756	278.344	319	192.547	87.8188	1305.55
122.334	320.925	583	300.072	-96.3367	755.635
139.783	489.584	634	236.7	605.392	-140.198
89.0887	599.359	479	580.578	-110.82	664.712
136.417	324.465	269	102.411	112.655	757.176
97.8253	402.011	492	129.091	108.604	301.135
78.602	310.97	311	362.672	113.765	335.624
109.542	478.721	391	664.528	582.906	-204.336
-92.4953	586.082	297	496.904	106.711	686.276
144.783	342.612	301	82.094	673.884	257.439
104.082	633.916	340	-122.525	536.555	136.889
114.883	309.254	111	258.26	334.142	276.08
536.995	296.638	330	140.087	302.466	-87.6791
102.132	372.867	548	203.805	-76.5386	277.511
82.849	129.493	-114	570.473	-89.2791	104.247
86.4285	304.42	591	662.829	-81.1168	266.104
114.457	329.951	104	645.64	91.3735	824.92
91.9956	555.602	620	328.115	-92.0679	148.577
126.687	309.418	521	333.047	-110.644	1323.75
-78.3314	67.545	696	321.879	160.255	262.22
147.572	343.549	298	115.179	-122.787	-157.11
134.066	315.788	288	605.671	517.33	179.565
-98.0978	515.514	595	85.6585	139.973	-117.13
127.508	306.813	328	540.166	-116.724	-82.4694
111.46	605.02	92	650.053	-101.962	89.9041
108.061	344.604	-115	643.272	94.0988	119.26
92.1911	-112.637	-117	302.51	271.832	501.611
111.657	545.325	291	96.4921	113.393	-121.29
121.695	546.167	284	234.846	-84.9593	-128.263
83.2177	148.735	355	349.862	-120.435	-120.829
-74.5238	1119.39	1017	599.251	-81.0581	-123.257
87.7814	574.869	-104	697.258	85.5022	153.125
109.136	293.565	519	284.958	-124.783	158.681
137.118	558.483	321	161.818	79.015	665.274
133.654	545.361	515	682.741	111.727	-127.326
138.575	-251.983	271	528.747	-91.208	-105.295
-116.65	284.012	578	652.98	100.474	143.096
-94.0434	315.361	513	-62.8277	-104.996	293.143
127.504	296.062	315	241.23	586.289	-79.9504
-90.4185	299.49	366	285.752	-106.04	96.3923
105.895	339.285	662	-140.887	-101.884	682.337
76.6189	504.993	294	-94.1657	149.802	702.244
117.336	514.848	292	562.149	-100.408	128.995
154.1	282.533	296	592.063	-104.669	-133.457
113.458	339.474	497	358.366	-112.111	266.589
-92.5465	296.81	339	255.798	91.7935	133.668
110.628	553.367	327	655.907	93.2579	95.0332
153.753	381.913	634	723.71	700.977	544.099
77.0475	308.633	509	304.444	105.22	665.341
99.1742	299.023	314	274.063	-109.269	745.661
104.163	578.25	337	638.255	78.1177	107.47
97.8341	492.647	627	273.06	75.8481	326.006
99.5458	235.142	305	-175.74	109.383	62.68
138.412	250.644	646	160.364	146.405	700.556
-86.1415	161.134	568	91.1233	545.326	102.642
-81.5288	334.399	684	98.6596	639.379	139.116
74.7979	262.23	234	127.228	-75.8401	94.9562
104.963	266.899	685	220.18	590.003	724.981
111.222	287.562	357	338.445	110.323	-131.719
78.7616	275.859	649	603.632	74.1769	680.79
124.644	100.749	308	125.479	118.879	552.176
132.125	105.791	380	668.114	126.99	95.5226
121.605	315.477	572	111.611	-91.694	-154.13
73.7549	558.238	525	279.562	283.796	1171.93
125.581	558.664	353	220.946	566.007	126.11
177.917	270.779	527	356.085	313.617	95.3747
94.1929	515.916	279	-108.153	-79.0829	112.086
118.302	555.072	577	670.007	105.026	308.378
88.4533	503.258	313	-155.356	145.368	128.597
-111.547	492.438	568	328.187	-131.204	115.747
136.209	393.088	234	191.602	95.8016	119.132
103.65	-130.067	85	334.542	109.09	-120.627
150.727	583.777	271	684.486	-101.04	139.316
133.771	252.538	355	285.927	101.343	-143.574
132.415	89.6324	385	660.993	95.2474	-143.473
-94.0251	647.585	688	346.373	85.5332	569.866
80.6543	350.738	356	109.251	-102.75	684.45
109.69	614.003	307	529.803	311.395	385.095
105.56	90.928	-119	642.744	102.477	196.475
118.875	315.56	266	344.433	-80.1128	-165.152
108.203	507.004	485	-113.229	68.049	696.822
228.323	1174.73	322	910.591	233.795	145.863
92.9076	618.15	101	649.407	97.0692	103.458
-101.197	568.432	370	92.1262	-81.8821	-97.8465
138.846	311.991	289	288.867	-102.548	108.765
136.43	576.057	326	112.644	95.4182	-201.601
142.944	96.7473	789	144.814	83.7465	233.891
125.954	304.867	1275	601.186	118.406	-83.7871
152.681	178.891	638	-109.324	115.289	-94.7669
124.024	331.339	1245	626.369	614.304	144.724
104.802	113.593	566	-109.918	367.408	-126.51
125.153	341.193	391	139.95	333.003	-101.75
107.985	289.515	342	223.093	-88.9641	345.995
111.63	119.89	117	547.765	68.855	134.99
123.288	286.304	546	658.096	81.5699	220.09
88.8045	97.503	402	518.904	105.163	155.132
142.761	304.495	228	278.661	90.9	583.094
106.341	673.18	311	623.677	161.546	-161.1
103.042	599.984	280	163.208	75.0423	120.63
142.54	305.494	322	640.852	92.5785	303.883
157.627	75.4477	223	587.283	-107.656	-103.696
-85.7752	298.828	290	487.019	123.174	381.235
92.5094	506.096	610	-127.557	83.6473	149.672
127.274	442.959	561	597.505	588.359	580.285
124.561	332.002	658	275.255	75.4976	-114.554
149.976	174.217	286	179.131	-125.395	607.334
137.913	546.461	328	129.704	140.242	110.604
117.568	542.977	243	524.134	99.4776	348.054
94.809	309.142	295	-74.5624	-110.9	115.809
82.9231	296.345	88	-85.4066	112.498	94.0306
94.5222	350.265	299	297.678	-73.1412	-119.102
76.732	270.67	321	-156.573	70.2597	620.808
113.539	266.245	582	298.604	84.5197	270.137
181.591	609.228	121	538.905	-100.39	103.393
-101.05	553.004	278	111.49	110.711	-111.258
109.313	312.453	286	366.556	117.475	727.062
105.85	101.028	625	-93.058	82.9345	101.359
115.77	122.848	626	283.429	101.968	165.102
104.362	92.0368	291	451.195	-99.2002	175.436
180.318	277.846	514	673.589	-120.809	-132.074
271.379	653.334	515	118.766	137.925	245.886
130.812	219.481	286	90.3817	88.6532	-157.956
139.345	310.219	-76	117.207	572.057	646.795
77.9482	324.865	480	622.496	539.129	694.954
80.2986	98.9671	-51	318.234	278.375	331.87
132.92	310.824	229	315.794	115.018	535.657
123.346	632.238	523	-155.535	88.0167	192.312
147.375	298.455	343	317.107	76.0322	370.585
-102.456	285.099	459	649.148	667.731	116.763
222.788	534.585	489	346.494	102.258	579.198
146.125	297.82	596	642.878	103.225	261.564
104.747	598.043	298	372.152	86.0225	678.823
107.862	305.848	257	331.08	-87.2063	55.0622
-93.0938	330.664	533	546.285	115.554	129.418
115.716	496.246	692	279.649	81.2103	252.681
105.526	355.625	498	670.466	482.247	658.55
173.305	320.245	550	586.096	-124.588	-121.255
117.871	291.368	677	583.463	121.56	641.835
92.427	306.38	531	337.941	146.368	131.153
134.245	357.004	691	695.108	113.83	677.965
123.09	303.156	305	315.947	-97.3216	327.241
95.07	630.832	323	-124.825	-85.4117	-135.521
133.328	616.387	626	455.584	79.7081	378.663
137.195	559.602	213	371.689	635.701	567.553
129.034	486.271	287	135.509	466.581	1253.74
146.076	293.924	438	575.134	-121.785	94.6965
102.936	329.6	290	107.22	-93.7363	-134.786
98.4439	356.105	311	357.182	92.5717	134.9
87.2402	528.527	276	-137.486	94.324	-115.015
132.819	597.488	635	467.11	106.688	698.557
122.722	326.159	624	309.33	-91.4976	-105.738
132.633	328.86	135	286.508	-126.93	113.16
160.774	495.366	167	293.01	81.6605	-119.021
133.049	289.604	655	-172.92	163.339	106.481
165.251	299.661	1208	307.415	-145.22	130.423
108.487	331.048	593	295.831	-90.9834	128.045
115.601	558.478	550	542.362	94.9604	237.915
149.094	193.15	622	356.75	73.6625	722.244
-75.8694	289.284	520	1290.48	-109.545	-131.5
124.389	293.493	370	-97.1994	130.408	1186.2
123.597	81.9184	300	306.291	86.5129	299.692
162.981	318.623	535	120.192	106.885	578.031
93.9666	107.836	752	640.733	-87.7041	270.535
124.191	622.933	349	366.848	-87.195	312.06
79.8088	288.158	343	598.167	-114.752	127.711
104.258	331.699	639	317.101	96.4017	333.295
136.988	270.164	608	549.155	-85.2786	-138.162
119.171	325.096	193	271.962	111.772	175.036
144.479	328.899	552	-159.127	108.557	561.665
116.518	503.987	623	288.356	93.4379	-126.579
105.618	85.2379	282	-112.207	614.543	179.894
123.572	287.932	570	375.182	-72.6068	469.631
105.737	339.157	-82	785.644	114.625	692.874
115.838	-96.6971	383	123.427	102.15	-106.221
106.34	463.403	501	679.68	-133.843	94.7292
105.933	68.7945	634	451.463	112.752	-122.01
109.485	566.714	325	297.125	90.9972	-110.403
132.274	285.401	479	311.495	128.194	624.521
75.1306	284.838	596	103.988	-119.441	590.749
96.972	309.384	672	576.166	112.274	1196.54
100.679	297.061	743	344.058	442.231	199.592
106.784	450.874	-67	151.429	132.732	134.842
100.231	293.423	620	85.0615	-107.474	111.786
100.946	530.877	652	-126.214	-94.5255	-148.026
91.8876	70.8935	446	109.744	613.323	649.637
108.612	269.324	298	608.71	82.6947	-105.184
115.807	258.677	641	710.313	-131.131	119.007
81.7879	1166.7	560	450.978	86.8171	-140.788
270.459	120.538	693	-94.9269	-72.701	-144.448
99.0581	291.756	584	75.1803	120.212	747.831
117.748	81.8236	603	-95.8167	103.895	183.067
105.822	310.056	426	-118.458	133.155	286.786
100.885	176.37	74	619.444	-89.7628	95.4017
118.51	414.529	297	122.629	-104.661	117.479
84.2873	579.872	284	104.654	-71.2585	140.222
148.931	320.909	539	636.389	88.2007	625.722
-120.355	1215.91	101	302.132	788.56	119.565
103.175	267.828	536	637.82	126.198	-147.137
113.854	342.103	605	467.054	95.9632	169.886
125.837	443.896	675	302.112	-104.192	-82.366
-82.3387	187.953	326	282.105	314.826	88.9212
104.563	310.678	605	538.419	98.0236	525.501
159.406	625.936	290	293.576	-126.473	538.57
125.119	279.981	580	624.868	582.451	348.529
153.347	597.961	563	101.291	-66.916	-96.7191
113.972	606.343	1333	707.243	123.114	1199.87
137.028	604.373	645	135.368	98.704	-89.4748
178.695	293.298	-164	151.717	102.406	666.048
81.1725	488.159	684	-86.6541	-106.657	131.901
120.551	328.537	-114	602.061	-115.516	119.889
101.739	321.286	324	482.088	106.487	-110.04
86.6836	550.546	338	283.594	101.291	-78.07
141.467	563.852	512	316.778	107.201	-106.521
137.807	508.596	632	-116.278	-115.497	298.231
135.62	484.226	681	105.376	-124.859	-102.122
-90.4146	319.584	559	572.672	83.1306	627.57
83.9068	61.5159	358	-96.1687	-134.531	615.218
109.532	289.505	566	137.623	87.7733	136.808
151.307	88.3895	-80	598.012	111.492	-147.461
120.22	150.856	1008	378.574	-74.9679	599.008
100.696	275.113	308	632.38	-121.336	156.359
128.747	336.821	507	291.48	84.9593	-121.058
147.429	515.015	529	635.179	-107.523	-119.754
126.765	312.195	678	-132.411	505.667	-132.036
129.62	288.729	656	-109.811	-95.9266	477.006
89.9621	529.562	291	96.4243	690.756	724.575
86.2662	586.356	691	295.405	105.357	492.729
112.044	322.179	667	310.74	111.238	514.628
105.508	131.423	106	680.069	-138.155	-153.464
103.152	595.754	314	642.641	498.507	-93.8242
127.482	88.2588	646	560.907	412.374	95.5153
117.38	306.872	611	318.879	-117.748	-99.6701
81.4025	205.848	653	564.324	563.585	-102.047
228.935	326.367	364	321.01	100.996	275.47
-104.194	327.971	633	648.48	103.855	651.076
104.742	166.913	665	598.013	-104.015	-159.037
123.087	291.466	293	283.705	-149.056	468.803
98.7645	312.421	902	278.794	-107.665	905.434
111.138	315.837	369	144.48	340.788	-150.286
114.836	327.382	571	592.105	-118.48	131.725
104.479	258.831	288	103.206	102.003	659.635
86.6825	329.606	621	198.147	-115.653	-134.246
-93.2282	287.68	615	693.666	133.628	142.629
122.411	312.119	282	255.993	373.488	-113.597
134.105	512.404	245	-159.101	107.208	579.837
147.577	310.89	619	-115.238	100.544	121.119
-107.488	502.976	535	358.59	124.26	-105.256
129.77	531.202	324	142.63	89.0136	260.689
124.844	314.504	637	602.811	131.091	-136.064
154.386	81.4834	328	1281.83	-88.2928	1250.04
113.044	583.73	332	721.77	495.447	289.022
118.123	316.072	256	267.188	306.981	107.122
119.06	304.453	196	552.259	-107.007	99.6653
129.337	89.3398	589	529.252	108.631	168.324
182.028	323.556	285	-143.248	159.874	253.292
77.069	272.541	699	125.45	66.2515	1181.36
142.19	540.304	599	107.151	638.965	107.208
74.6408	315.692	587	258.135	107.418	687.029
109.182	645.331	426	671.398	107.548	684.25
128.161	292.005	308	-108.637	605.229	707.876
67.6845	554.265	295	288.509	124.581	131.149
88.8667	276.167	491	563.97	-112.095	-77.6045
117.674	543.555	617	575.232	498.876	119.673
110.65	276.194	216	285.422	136.632	120.477
110.609	546.928	365	470.509	-107.8	-210.669
95.8421	293.06	334	580.239	-106.311	113.018
94.3586	546.821	1225	260.719	83.4188	157.438
84.5149	331.595	303	463.847	115.456	107.981
111.649	265.677	677	631.218	-132.302	315.336
105.648	274.219	314	275.627	-120.274	-150.912
112.8	325.389	510	247.518	135.4	595.727
144.568	315.365	579	557.536	541.889	561.57
120.357	483.032	318	694.033	-117.234	126.319
95.8365	265.417	620	639.875	67.9891	-137.776
78.9701	258.721	321	229.735	-81.5041	-137.444
143.319	302.702	348	231.857	-90.5093	318.96
89.0574	303.026	605	314.07	67.6219	-116.248
109.379	103.52	605	694.789	108.013	647.602
215.006	69.7948	516	636.226	-112.136	-104.016
81.6631	301.435	307	589.939	-115.983	171.357
157.497	92.9193	351	67.6177	-97.1634	123.724
111.458	524.39	1323	639.159	105.923	575.614
79.1595	515.227	345	-117.626	206.34	-102.168
177.59	492.428	596	656.497	80.7177	619.63
104.844	335.43	1225	481.641	545.641	-110.203
104.001	525.865	442	175.833	282.834	-118.257
175.632	178.41	608	613.388	-101.919	395.032
106.573	101.574	667	732.432	67.7254	163.705
132.886	597.029	316	-153.093	-82.9836	174.273
165.884	627.827	261	-107.544	281.322	-133.667
98.2606	442.094	325	312.488	-81.492	662.666
93.8617	592.718	294	270.102	-117.074	350.787
112.895	109.917	531	608.739	-81.9663	-119.897
97.7417	272.299	541	241.097	610.591	1164.2
133.161	545.807	329	-89.0486	-115.315	-126.438
109.983	133.97	378	295.778	140.383	283.436
129.362	505.934	615	1327.77	611.509	695.683
113.222	300.942	374	-113.008	84.6487	657.584
154.101	590.997	523	654.991	-91.5737	80.3501
150.514	345.702	616	391.96	-124.581	107.201
108.877	520.616	273	354.595	109.919	-138.734
134.195	589.176	616	471.615	-83.2368	656.972
101.171	520.222	280	590.262	-125.539	1096.18
74.2901	539.949	288	375.665	-115.446	702.324
86.4228	304.491	307	123.166	571.87	329.538
-135.633	79.9334	584	348.273	323.808	-105.611
107.774	482.674	570	-112.134	712.069	-144.831
80.1288	451.818	513	675.102	710.486	-131.558
117.964	630.513	305	71.0309	619.899	116.094
122.111	429.817	322	641.012	553.441	-133.089
123.236	299.021	324	-118.636	-100.685	1230.27
86.0838	87.3737	307	299.489	207.582	588.194
159.516	-63.347	301	640.382	88.0642	159.646
105.775	67.2425	276	707.43	102.236	-85.4894
154.873	303.479	574	300.934	703.498	2422.19
166.703	-98.1665	388	549.797	121.469	-121.516
84.078	309.507	327	648.052	521.768	689.775
152.162	717.411	228	634.296	-122.031	164.954
106.411	285.384	251	633.578	83.9375	717.535
132.296	588.859	536	-91.4966	-82.9694	121.676
109.308	220.632	400	344.504	559.468	-104.23
89.9112	568.51	530	626.358	85.0647	129.22
107.672	612.523	271	633.044	-92.1222	119.211
93.294	295.625	312	301.439	101.982	554.357
182.169	310.273	616	-129.246	-82.6919	149.748
-85.1805	536.235	281	592.615	148.114	-123.472
166.64	569.135	357	293.409	107.519	334.42
106.882	285.289	304	187.054	120.767	-132.869
123.537	285.378	88	317.168	351.319	-122.842
83.274	511.052	1263	167.429	-91.7588	667.828
-99.3684	285.433	322	426.037	-103.821	82.3538
148.714	538.211	581	294.202	93.4797	744.153
138.787	98.1292	344	664.452	133.438	650.473
127.64	308.181	653	-114.855	673.076	527.324
110.064	285.328	530	653.54	132.013	138.706
96.7801	565.498	628	322.508	-77.0972	306.014
95.6923	325.573	694	580.043	-105.265	801.665
82.1129	71.2834	322	317.347	-97.3498	65.1826
146.243	306.894	488	305.191	-77.8632	-123.18
116.536	615.083	316	624.433	84.2412	-105.088
121.732	306.768	-83	345.857	-83.7629	-125.803
134.284	277.013	347	-190.029	-104.126	117.255
-89.8966	321.148	289	320.452	110.682	342.698
105.018	239.406	-154	332.199	109.807	675.75
124.804	-68.8826	807	609.855	-123.903	-121.678
99.7995	286.52	320	560.057	124.759	-122.67
100.611	74.9343	1263	543.576	-107.47	607.289
150.131	416.155	615	332.599	100.286	636.672
115.103	576.151	81	530.975	685.237	723.93
81.7257	234.608	616	293.766	-101.624	112.397
-132.637	262.983	285	151.742	108.049	750.647
121.117	76.8953	288	631.403	141.945	-112.067
124.197	100.75	290	313.611	-84.9774	818.11
110.009	71.2566	345	564.526	127.709	333.614
97.8524	68.5092	354	290.143	479.213	87.9814
116.484	62.3209	564	140.824	-115.349	116.326
112.383	420.434	-74	293.021	-99.396	288.626
95.1287	92.4757	453	-125.359	103.014	-139.017
122.826	504.588	590	468.894	81.939	-113.01
122.07	309.735	696	648.862	608.353	713.009
65.8194	277.497	489	373.622	122.532	113.467
-79.1891	95.1706	589	216.13	96.8994	133.542
156.282	337.475	321	622.229	113.673	-115.163
130.117	539.955	80	716.601	-119.571	125.452
-72.496	282.241	-66	203.738	362.399	283.763
76.7108	197.87	271	-170.355	109.659	302.202
121.68	75.0228	641	139.464	657.61	693.506
126.435	541.287	301	487.965	281.885	1253.31
88.0533	288.585	756	233.092	-63.5715	377.86
173.396	72.8772	583	-145.968	136.598	181.688
95.0658	533.231	302	-93.1998	102.132	1365.48
121.403	305.937	643	182.672	570.415	129.779
103.937	283.135	306	121.526	99.7803	661.769
129.186	323.11	521	374.869	612.446	160.442
100.308	581.722	260	343.712	101.95	401.659
149.624	285.699	591	345.475	97.9378	175.222
108.583	160.916	572	105.93	98.7423	92.9097
104.845	273.479	736	155.806	-97.2558	-81.8852
106.897	524.982	232	679.486	-89.2586	112.821
144.469	555.44	309	457.112	-75.4079	289.084
110.685	306.229	250	606.292	111.914	92.4042
75.7806	525.772	471	299.279	325.036	690.624
93.5826	126.313	346	289.172	298.133	664.67
117.836	651.032	645	293.406	-79.7225	120.381
100.034	99.646	640	137.42	-137.785	-135.786
101.935	267.7	339	-111.813	-138.687	650.837
102.436	303.548	628	280.92	-94.4065	630.678
109.004	327.91	393	124.216	133.528	714.073
123.189	170.145	124	630.4	88.6317	109.917
104.079	294.843	933	123.286	-134.218	78.5543
212.003	132.276	358	135.907	659.923	340.102
143.373	327.755	629	494.679	94.9251	-132.421
81.4663	313.366	541	151.358	-85.6518	121.492
-99.6813	477.523	1218	134.93	130.505	133.171
131.734	306.374	683	567.768	86.0549	-88.0176
131.401	533.635	366	350.589	173.102	579.041
102.345	577.746	289	623.611	-143.937	105.606
147.769	577.993	-107	327.852	90.695	129.022
95.8432	953.544	348	-85.6597	-86.8243	312.368
111.928	77.3243	298	696.873	136.468	-128.115
98.7358	393.54	392	304.851	-115.316	-100.868
115.444	93.997	316	701.014	99.7166	472.634
135.515	590.532	326	287.299	80.2936	192.915
125.024	273.739	349	660.753	106.405	1279.89
141.846	223.995	286	-121.249	154.627	80.6075
232.007	313.322	676	324.47	305.436	131.404
128.655	299.639	313	596.27	311.992	718.424
70.1826	268.284	1230	315.858	106.377	727.434
129.845	315.692	645	-91.2481	82.0935	-132.499
158.941	603.128	286	340.443	-104.765	99.0302
151.993	330.085	287	108.87	108.878	112.484
128.601	309.515	268	95.6928	275.246	598.014
-72.6439	590.075	268	263.974	87.6868	119.432
114.615	103.874	531	386.197	103.274	-153.46
114.872	295.448	338	565.612	130.928	256.505
92.9457	554.544	515	385.343	647.199	114.537
151.748	89.2209	614	326.284	-89.6015	280.486
127.369	565.945	441	139.801	-93.4844	149.303
226.403	306.146	996	337.184	105.727	-95.5287
104.107	483.183	294	346.55	118.355	132.13
93.3337	251.358	337	604.492	59.1939	-115.427
145.026	294.596	243	570.148	-76.4568	584.282
-103.303	521.433	608	113.859	-129.025	101.59
122.539	445.485	638	558.544	-115.954	96.8755
108.702	325.144	273	558.987	108.885	131.241
117.197	162.454	694	278.96	144.712	-86.4939
149.165	500.76	711	327.853	-113.262	-120.315
164.777	282.947	607	710.009	-69.1663	-99.4995
123.318	439.463	552	566.205	-106.407	95.1432
82.2165	546.751	293	307.296	116.962	106.665
128.402	550.554	670	685.257	125.659	110.422
100.297	171.096	337	551.769	-88.419	-131.86
81.528	297.761	332	316.111	-96.913	79.0275
97.5998	157.732	1179	-119.633	-121.292	-107.721
127.901	323.468	121	265.998	-73.0136	111.101
107.744	97.34	1105	363.077	115.55	108.826
119.58	297.55	-100	-114.976	-105.786	322.611
108.629	576.95	612	642.693	123.367	-164.144
114.583	298.722	1266	571.693	-62.4645	-284.386
108.45	579.929	590	370.558	114.961	336.025
113.378	324.073	315	-133.066	617.709	587.784
157.547	542.796	326	679.178	-123.766	132.153
119.789	528.014	346	525.574	96.4065	-131.377
98.456	334.466	292	654.572	80.6973	86.4615
-70.3786	612.504	675	617.811	-108.977	-121.41
133.652	280.976	266	618.665	568.532	105.454
127.46	549.488	146	145.783	-119.418	-168.17
97.4489	563.682	-85	283.374	257.98	133.282
96.807	536.225	124	269.023	-115.001	640.512
112.093	625.758	609	164.222	-108.709	-134.193
104.971	79.2121	462	607.21	280.173	130.783
161.296	127.012	-93	617.245	-80.2782	-100.844
169.936	283.909	272	549.096	-77.6145	129.005
126.407	285.063	140	911.151	93.8129	106.393
86.64	559.954	342	309.069	-94.4446	151.309
121.933	541.309	341	117.482	95.0169	103.815
129.101	140.04	496	302.295	99.3083	662.076
97.2093	543.227	329	310.621	618.295	621.656
104.092	93.1382	329	615.616	113.235	322.557
110.895	327.003	-186	311.453	607.047	-142.817
102.115	563.525	1178	706.07	116.359	90.2082
126.92	307.786	336	568.414	86.6805	-109.758
68.387	282.693	-89	406.052	79.8112	-155.03
116.497	589.712	658	173.167	338.617	154.643
103.588	275.801	679	690.013	-89.7627	139.33
90.6903	93.6984	681	286.75	-123.988	-139.787
108.611	583.165	310	716.611	555.194	671.559
127.322	292.779	293	469.57	550.973	296.796
121.807	574.178	617	698.363	121.248	799.097
101.737	311.631	549	641.025	-93.7665	141.604
146.097	281.314	-120	313.216	87.253	-99.2344
103.492	581.663	243	122.029	92.4323	315.718
105.412	126.621	83	523.049	-125.457	144.639
77.984	559.688	90	662.786	-127.994	-85.6787
120.603	585.8	1135	635.986	82.5014	125.772
106.082	582.443	651	662.036	-112.718	1318.62
101.814	155.757	151	516.541	77.1927	-109.509
109.111	519.479	478	611.613	83.4387	96.2544
99.7121	275.214	711	200.539	125.73	703.262
107.194	513.83	737	470.724	83.4231	108.185
125.501	560.15	1641	-116.934	634.928	-112.545
134.636	263.977	559	541.33	243.347	388.84
114.332	526.372	311	473.592	128.997	740.021
99.6374	70.7948	101	278.139	138.588	787.018
131.987	263.958	275	540.2	-151.494	671.244
137.209	315.662	547	572.679	-85.1005	256.405
127.767	559.3	572	830.479	-81.2605	-106.404
187.663	288.081	536	575.151	291.549	598.633
123.401	420.662	334	296.273	-137.76	83.8196
120.732	285.105	312	614.434	-75.4397	648.372
98.4238	289.374	543	277.745	75.483	-193.486
95.1472	316.719	306	340.102	-98.5712	133.784
136.304	264.182	602	286.887	75.6124	328.883
130.921	283.124	599	-120.642	-66.9381	214.284
95.7842	89.28	315	555.991	-123.4	309.309
144.859	70.8263	1255	740.501	-92.6925	316.071
118.254	278.911	632	110.214	-89.7032	681.071
102.906	283.555	310	-100.506	131.959	659.524
109.093	283.134	321	1181.19	-71.9606	336.207
107.673	394.789	126	763.71	635.231	605.301
158.115	331.586	502	572.462	180.076	577.083
154.16	275.575	551	286.66	344.629	302.221
96.0872	292.475	409	347.4	86.0297	155.995
80.2337	299.869	311	580.501	118.618	371.305
151.506	112.432	303	-114.959	84.5651	615.601
-94.3794	255.033	332	232.357	133.907	621.361
110.327	528.078	262	111.589	-103.608	121.391
138.312	291.532	604	308.327	122.784	687.365
128.706	565.549	561	555.845	-104.721	116.789
108.325	279.882	1162	571.619	66.9817	98.4682
166.373	595.606	570	-153.286	263.375	-114.53
93.2254	-118.182	81	307.382	-112.128	132.335
125.851	319.825	732	491.399	655.754	-231.576
162.897	564.475	154	543	-90.638	-85.5901
125.349	350.19	-61	348.596	249.302	-42.6849
115.367	266.05	727	303.48	-84.3994	-126.897
106.232	514.953	733	285.854	-82.6044	285.698
122.73	368.441	307	667.845	272.079	379.867
127.706	313.27	369	467.452	101.393	305.008
120.252	321.38	1217	367.742	-75.3839	113.296
106.227	489.319	-80	-111.521	613.156	351.028
124.966	307.792	319	298.737	106.284	643.15
-78.8839	283.909	314	565.037	-84.2019	160.98
128.491	534.232	559	304.824	161.034	96.5833
138.784	612.536	-72	103.277	76.3155	271.311
233.798	354.794	279	649.342	135.922	-163.053
146.168	299.831	573	-109.293	675.561	420.895
-94.9778	598.336	466	627.511	117.684	740.948
-85.1517	282.566	374	545.954	-68.1788	288.133
215.904	322.19	610	599.969	96.8317	85.1946
80.2157	598.408	682	262.046	-100.461	659.25
109.736	314.9	311	330.199	-143.157	-114.115
139.978	300.486	306	478.32	100.264	672.478
120.218	296.295	493	-97.0414	-80.4849	309.367
207.135	301.935	612	-173.553	115.31	270.66
162.32	279.254	637	283.227	279	285.911
175.52	325.388	716	576.022	98.0224	284.531
89.6164	1136.62	283	-103.448	111.634	128.472
103.444	83.2135	321	299.345	278.033	560.763
121.675	2001.85	523	645.125	-133.615	-150.233
89.0566	246.484	628	107.999	132.015	277.253
118.923	508.409	699	240.573	306.714	-85.8796
138.041	480.978	583	150.3	100.562	89.1844
136.521	274.499	353	641.716	105.882	265.214
111.325	589.571	343	251.849	632.844	297.506
136.681	321.491	-98	-94.5348	176.448	622.868
110.076	610.133	540	290.653	618.082	-135.629
130.62	414.973	741	504.558	130.351	125.88
166.16	227.288	655	104.057	-101.558	346.445
130.467	570.814	393	343.346	90.5192	1182.57
130.24	158.545	601	-89.4883	92.3995	1287.84
105.923	74.0861	515	-102.597	73.1146	859.143
99.682	272.497	628	305.327	-102.962	347.336
96.8177	1136.76	459	285.659	-94.3176	417.443
98.6047	349.344	3164	361.657	-97.7738	128.823
123.726	263.585	280	-124.135	277.772	-158.235
106.358	302.506	467	148.006	92.255	-143.433
-98.2286	284.512	599	352.633	99.2475	-174.57
122.716	543.553	630	337.027	-81.446	106.143
126.921	535.754	324	314.922	-90.1605	126.65
120.319	294.917	671	121.352	610.623	132.469
127.049	291.817	597	607.96	350.6	327.624
105.873	653.998	124	718.832	300.447	-105.762
120.908	313.169	280	619.606	391.798	-95.7836
111.605	83.4072	459	486.787	107.458	83.9406
97.5731	565.332	210	282.237	105.124	570.688
111.479	239.663	277	672.338	-91.0225	745.508
145.841	576.691	355	763.735	81.1645	665.474
104.688	319.804	553	496.328	-100.143	-104.354
105.786	583.977	631	405.721	282.121	-102.188
131.924	530.97	637	283.031	140.675	-131.493
123.217	618.273	597	303.022	635.312	735.981
99.1612	61.0004	694	186.36	-83.0381	783.433
150.469	65.6947	-96	90.1105	134.622	106.069
113.082	619.314	526	-131.27	-100.649	-114.372
94.6862	483.795	544	-253.81	74.9919	143.824
85.904	543.13	339	333.334	-104.267	759.091
107.171	285.828	277	604.034	-108.825	82.6543
122.243	-145.125	-104	728.502	339.17	748.818
80.3336	333.729	299	-128.512	-86.9116	-93.9354
79.0118	227.685	537	300.331	119.576	281.765
99.2804	319.801	509	564.469	72.3831	-115.687
107.151	319.717	300	519.175	-88.8591	-124.193
111.923	333.418	328	156.497	76.7936	-77.2598
115.723	531.415	664	307.396	115.523	320.851
121.573	299.493	645	-193.954	-112.101	661.943
83.9253	61.5629	308	115.601	92.0103	151.175
102.517	301.189	358	317.356	-99.2901	247.338
132.448	570.654	276	660.474	665.726	151.762
107.955	100.15	278	379.961	83.2034	-115.263
116.479	295.127	359	1139.67	91.336	610.632
115.759	578.14	1175	1186.32	119.152	283.921
144.907	509.339	541	664.491	110.313	-121.699
116.499	472.301	737	620.877	125.031	-83.9932
86.5342	468.948	77	721.999	124.9	-126.616
121.508	537.496	255	658.539	143.411	75.6258
-72.7965	241.661	-181	486.508	-116.879	361.352
146.562	201.544	181	499.364	134.296	-141.98
97.8573	527.474	565	89.9195	115.51	707.247
147.293	90.9681	288	-84.4604	-150.704	-184.659
94.9419	578.287	299	351.813	-110.527	127.334
85.4147	583.142	308	569.804	83.3318	168.437
124.26	461.58	671	730.852	-85.6794	-90.1073
124.115	91.4281	524	249.625	-128.584	210.766
100.94	135.405	653	670.622	115.036	170.319
115.053	505.678	591	286.894	78.1526	119.944
134.543	318.41	601	286.252	348.395	-106.37
109.76	317.887	637	485.54	116.296	709.876
98.7455	281.572	335	276.039	640.635	-140.612
95.7349	138.362	559	617.664	110.399	-125.716
167.653	516.201	574	388.533	72.7702	179.361
122.094	145.394	337	384.825	-118.591	604.343
127.357	309.411	382	606	-107.843	105.356
110.425	291.948	301	571.082	562.971	109.314
116.406	259.032	484	390.936	-111.813	709.041
-84.9553	83.4269	595	170.475	95.5971	272.528
109.961	311.373	593	295.306	92.4402	-125.712
135.884	582.36	227	580.363	276.798	1146.19
167.752	178.048	631	260.036	92.4022	-72.5436
132.957	290.136	267	356.665	639.301	-138.028
107.482	294.539	357	569.563	79.4298	126.127
106.527	-108.364	566	185.032	191.655	-119.848
103.266	980.37	712	359.041	-92.3881	-122.206
109.202	499.43	-93	1221.93	-135.518	120.213
119.764	562.509	566	-134.906	-119.04	-144.073
109.427	539.419	496	588.032	82.7421	-119.81
119.861	292.289	610	582.307	-103.6	-107.486
90.4664	357.177	285	81.9598	-100.001	61.749
119.408	271.786	315	476.888	-91.6945	98.951
102.683	78.3892	307	478.185	-80.1117	87.4348
118.993	622.014	333	284.783	89.5408	90.2812
100.904	590.169	433	-110.799	-87.4956	118.709
122.35	617.14	363	289.618	92.4227	-171.148
-94.7987	263.126	296	-127.838	89.1821	124.839
95.2084	339.448	-76	556.53	-98.0062	368.64
89.3956	591.33	627	399.233	-100.578	273.75
58.5374	531.127	-91	574.94	-122.941	131.458
92.8875	248.051	577	549.783	109.922	280.125
108.182	253.939	-133	103.495	160.347	624.392
146.214	64.0699	540	614.964	103.403	97.0459
155.379	305.086	536	572.813	-105.949	-124.975
176.615	319.392	325	579.343	72.4673	-129.366
90.7136	307.038	357	558.733	667.178	-107.104
124.22	120.003	283	690.05	-122.595	323.921
108.265	320.436	282	268.086	-100.39	117.988
139.143	271.922	297	-168.113	92.7315	668.299
102.552	508.788	309	388.269	568.486	673.624
108.589	484.466	565	320.502	622.467	315.957
106.213	564.946	573	517.791	316.244	108.848
116.153	529.691	80	-111.365	517.083	110.622
114.662	561.293	661	268.639	101.881	-81.6409
121.148	374.354	-99	630.198	157.63	115.178
127.25	98.0363	611	304.326	-87.4198	122.762
113.112	89.4615	577	287.353	96.0864	-142.221
117.153	306.89	622	839.063	-103.371	649.777
129.878	338.677	134	266.812	97.7753	103.247
135.184	288.752	1249	362.385	92.5542	81.8818
97.2456	84.4249	-114	-228.823	72.6345	582.664
124.612	356.387	247	168.64	93.1177	-89.1911
100.76	1090.02	636	421.377	-67.7888	-114.293
107.57	304.164	220	611.303	99.1966	-130.719
103.845	477.486	573	198.444	122.801	-151.747
282.47	596.444	281	194.642	-81.1677	126.755
191.112	413.763	-101	704.264	-101.289	119.105
-100.487	526.567	519	633.376	493.909	642.035
136.343	467.661	589	559.449	-71.2116	-122.48
71.4505	495.175	605	-157.983	588.626	-113.729
108.064	560.021	343	528.845	137.007	-115.8
-93.1165	517.826	355	628.525	98.7122	114.919
134.196	286.504	1263	356.692	587.351	-127.415
-94.2262	608.129	626	130.471	-79.5143	-121.271
113.236	506.256	84	138.052	92.4638	-112.268
116.064	128.639	335	346.505	-61.6537	-121.894
133.746	217.747	345	681.39	85.1044	-130.807
119.521	263.962	635	312.802	102.671	319.624
150.312	89.2284	290	308.407	-79.1566	650.396
-75.1611	245.577	612	-120.164	91.1831	155.457
111.247	566.17	115	279.44	134.93	-121.517
89.8699	129.842	606	620.976	101.162	532.77
177.414	548.143	299	-107.834	-108	138.098
913.285	346.333	85	-108.527	114.234	716.513
124.171	509.978	299	364.223	97.5781	-138.07
138.282	154.282	298	554.77	75.2079	-126.882
110.852	514.271	570	710.341	-128.262	126.453
143.179	307.639	-91	556.405	106.439	676.2
130.874	291.588	324	174.202	133.974	153.274
93.9724	316.004	432	148.23	84.6481	302.7
149.066	201.048	606	307.846	267.606	107.241
123.385	577.224	505	272.463	122.529	-130.905
105.667	321.845	600	144.784	-118.786	153.609
96.7338	603.841	1330	314.867	114.852	102.824
132.939	543.437	-110	-106.726	-145.48	115.008
111.713	314.861	347	684.877	95.0235	138.192
111.677	292.636	569	396.895	-108.048	139.389
111.358	97.798	101	665.913	68.0966	644.584
-80.7829	113.542	592	667.647	-101.232	303.865
-89.2312	95.6159	583	270.639	314.896	358.792
133.002	305.874	652	600.618	91.8521	114.429
121.962	591.124	-96	660.745	-103.433	186.515
102.063	337.878	388	165.836	-73.3346	685.433
82.3718	318.402	321	167.057	-116.971	318.091
-81.2082	277.047	300	591.893	-96.7348	90.4168
121.217	320.371	-68	650.334	105.635	562.854
111.083	518.984	674	363.431	-73.3427	85.8001
139.451	636.325	593	605.682	133.807	-100.59
124.878	259.593	641	346.49	92.9176	591.619
116.371	621.972	620	-172.427	-116.879	562.023
107.934	663.636	298	268.921	622.559	607.678
86.2355	320.606	690	519.138	530.153	-131.18
72.655	56.065	638	113.955	201.337	126.997
160.925	568.047	205	104.745	95.206	735.927
75.7393	534.422	642	536.743	738.493	118.606
96.8683	506.359	568	-117.134	110.168	421.421
96.8795	151.985	246	1064.73	116.574	143.621
86.3144	553.221	550	173.122	104.207	176.233
139.808	296.832	302	645.062	103.944	170.018
-73.6596	336.013	-87	692.216	-109.732	114.997
158.802	244.263	-117	348.565	-114.811	-135.537
124.591	576.62	635	142.876	166.854	-133.941
123.583	108.773	267	274.191	296.373	97.5142
169.208	-139.195	631	384.559	-101.9	-123.727
185.257	304.139	347	285.104	304.478	-130.442
131.302	88.6747	401	227.465	-81.4716	-110.565
113.438	287.694	502	215.974	-116.461	555.633
176.328	296.791	821	320.59	626.419	110.368
130.151	572.924	320	640.285	-106.481	-100.433
145.359	323.085	-58	-147.517	-98.4792	-107.77
96.2065	285.247	323	704.667	798.319	172.897
120.854	596.936	453	-103.549	72.8964	1911.51
107.504	242.488	607	464.716	-90.3789	-93.2531
140.435	305.006	618	268.441	-109.037	-117.956
183.745	276.946	598	676.922	-77.9825	574.842
102.789	91.3829	561	345.189	142.264	156.795
85.8113	292.731	459	-160.843	-83.924	141.008
125.8	360.289	281	538.603	252.181	322.268
84.5157	115.194	647	-130.905	-100.045	306.858
137.246	292.449	648	640.688	102.943	1261.27
148.438	614.902	514	315.674	155.077	131.985
82.3343	257.978	658	-98.9339	-82.4552	1284.52
104.702	349.209	553	298.771	107.042	612.735
109.122	519.384	466	332.032	-120.44	112.354
102.352	256.356	615	285.098	396.042	309.293
81.9172	326.494	346	-133.558	188.116	317.12
115.526	144.256	651	505.032	-103.048	-134.248
110.354	284.985	294	121.819	-123.43	-104.143
164.192	276.257	530	509.896	-109.157	119.964
119.872	624.868	624	597.722	128.695	-109.445
108.779	103.387	378	285.664	257.903	-50.7142
118.819	316.66	177	115.018	574.217	666.328
100.082	335.262	331	630.898	88.3498	-101.966
121.294	277.649	670	234.978	-110.973	683.668
97.8011	317.248	736	-113.581	-131.961	-128.685
127.845	527.497	609	618.037	-136.65	651.178
164.339	329.713	299	512.296	129.956	-192.506
121.095	134.006	984	295.559	57.843	75.6366
102.856	303.555	1070	251.129	108.229	690.991
126.341	61.8087	309	642.293	164.394	574.915
132.016	71.3972	538	591.814	294.447	-169.861
118.963	274.716	319	319.95	-125.004	1114.22
88.8941	516.944	292	646.356	80.5927	334.1
116.019	311.412	412	334.964	657.858	-111.385
125.911	90.681	1237	379.605	-154.228	-104.095
113.484	93.511	593	302.596	90.034	615.195
122.244	232.945	591	-72.8936	124.486	621.077
114.259	541.804	78	357.068	-107.645	-118.436
122.423	280.895	319	348.576	613.18	606.696
96.8697	604.159	550	653.972	65.189	-115.806
144.683	137.747	595	514.846	120.175	271.167
81.6173	623.635	441	397.459	583.355	-138.689
-85.5484	1116.55	656	599.114	82.6716	682.85
105.348	307.754	302	733.204	-95.6464	-93.0795
106.944	123.041	488	559.226	78.511	-93.0855
136.088	324.452	292	284.164	-97.8157	133.934
109.383	308.533	576	136.288	130.318	-102.743
192.552	312.584	313	-99.224	-104.42	699.975
99.2108	302.539	646	328.315	-167.194	-100.203
134.438	584.104	574	222.242	96.3285	126.887
101.986	178.414	519	266.954	-117.692	608.312
-60.525	-94.7468	632	-92.535	362.477	116.805
153.606	340.382	515	283.601	-104.993	-107.393
103.754	609.187	302	369.051	-62.9752	122.881
86.2752	661.048	525	506.47	-77.3239	-78.9668
168.08	286.71	317	135.208	120.89	95.7132
134.25	592.573	242	325.901	-135.273	120.381
138.594	514.646	318	127.791	464.162	119.047
-92.3271	286.827	579	316.102	285.464	129.696
119.195	-150.824	588	293.486	-139.908	-97.7887
126.723	583.633	-92	-140.994	117.801	105.205
155.018	292.396	205	283.26	-130.494	1291.48
167.978	292.255	668	616.307	107.221	623.051
168.095	1227.95	524	475.733	101.427	-78.4915
105.896	302.015	671	298.591	99.6524	-140.557
249.159	339.977	1692	121.247	-80.6605	-119.233
150.682	528.84	-61	307.577	86.7791	-113.305
112.529	611.494	508	-85.5293	-107.133	259.206
110.774	436.365	623	746.97	610.403	545.047
95.1468	86.6272	662	239.13	-62.9602	-108.851
91.9575	502.203	604	346.386	-84.9644	134.465
110.769	526.552	549	536.144	485.153	-155.469
155.951	-57.9075	590	109.481	95.6947	160.915
120.611	1272.35	580	572.977	289.805	-90.0466
111.72	311.376	603	-142.271	-88.5305	291.545
118.842	252.912	547	-109.712	409.826	1381.47
93.1667	-96.2547	324	583.144	93.8137	148.949
109.514	295.751	554	322.54	-120.276	-148.203
111.214	77.2794	1255	137.787	704.405	589.053
197.09	320.262	613	1134.9	112.661	80.1889
101.688	570.82	631	-121.844	121.816	1259.47
150.72	542.26	291	539.647	100.072	237.179
249.649	701.023	358	828.499	206.017	-110.881
257.242	151.226	643	655.97	-77.298	102.988
119.466	295.92	294	473.577	109.268	619.59
119.581	79.2354	130	135.708	-83.9125	88.0704
130.062	370.462	114	517.995	114.173	714.08
132.907	109.263	472	-141.782	83.7892	753.626
100.736	302.243	1137	243.883	-88.256	-120.267
92.2875	330.614	628	259.045	-91.7327	-125.274
121.068	1149.81	301	306.708	75.122	77.7739
97.6656	1196.02	369	628.991	-109.096	613.416
133.431	292.869	1093	570.014	85.5505	590.609
111.453	323.565	682	303.624	-97.5324	255.251
95.5794	286.181	563	1964.68	-101.348	-104.951
105.724	386.868	321	279.863	82.5169	124.186
142.839	601.781	220	373.306	305.538	336.811
109.104	525.114	328	359.037	-69.3599	820.018
798.853	306.553	250	635.541	89.7538	117.684
125.368	526.82	604	148.256	668.938	460.724
113.003	537.527	530	717.763	114.312	-122.425
127.088	314.511	544	116.93	311.391	667.211
143.633	263.415	306	-103.68	-121.442	-104.282
108.465	-132.562	686	345.092	-106.116	668.311
96.5066	327.97	332	289.849	575.752	529.434
109.983	615.26	334	453.959	125.925	702.634
93.4387	275.136	359	602.166	81.2949	286.71
125.664	547.43	1029	320.114	108.697	106.465
119.646	628.66	677	597.56	591.876	-108.473
104.119	287.988	668	-176.283	126.677	1899.55
101.714	556.008	594	375.729	-63.7028	333.738
131.61	524.326	621	1195.88	-128.721	133.774
122.29	331.915	1175	689.317	131.13	120.115
96.6298	567.944	311	623.916	-110.81	67.0101
99.782	553.501	627	601.967	87.2461	135.523
112.52	253.134	248	272.305	611.253	150.284
111.656	291.799	491	454.09	-77.5878	-110.321
134.809	557.974	566	597.549	110.84	-167.386
-87.1612	289.846	87	184.513	678.871	724.199
120.59	104.706	521	450.19	127.673	581.378
146.547	97.8623	705	390.274	148.966	88.9496
-96.7331	402.574	224	-97.4155	185.806	570.292
97.7418	89.0532	235	608.703	95.6518	318.81
77.1784	513.373	340	474.231	111.878	60.3238
101.698	536.291	287	600.782	80.9971	-96.3853
112.836	258.311	1129	383.359	72.6743	113.255
100.455	820.016	494	207.603	680.031	161.296
129.918	89.8651	342	-115.283	-135.952	105.394
139.875	606.545	336	509.243	-112.393	689.656
118.645	309.782	599	144.025	114.788	668.076
113.709	569.054	527	288.806	286.945	211.553
106.216	579.493	591	607.067	521.876	-153.631
88.9746	349.684	-109	718.813	483.109	315.309
121.045	290.598	276	627.62	289.829	790.786
96.0692	327.386	570	395.706	113.304	126.413
137.04	283.854	544	653.829	-89.3194	-98.1315
103.038	276.913	272	-135.993	-110.297	522.251
141.565	142.936	332	668.171	-113.256	184.517
94.2077	235.481	601	714.353	303.836	153.022
266.432	144.975	701	548.917	77.9391	106.213
121.835	857.561	-128	-126.481	-82.3521	113.555
133.102	581.437	633	229.739	134.086	-113.593
-144.087	310.984	617	664.956	-86.6772	-148.812
112.419	353.65	230	791.288	-92.0431	-123.237
119.514	316.291	1312	288.165	-115.278	-109.122
115.76	262.814	577	122.886	90.1852	1180.58
102.084	294.793	333	690.651	-106.696	-151.12
126.433	299.794	524	116.944	91.2436	139.484
124.988	348.311	308	855.579	-112.224	287.115
134.565	287.345	509	662.813	-65.4643	-87.868
109.488	322.35	569	340.129	88.3865	63.0362
111.332	268.42	74	578.34	93.7537	305.797
110.104	318.805	260	621.647	-99.6744	149.466
112.617	135.342	267	367.414	-89.1117	-138.133
105.738	578.624	645	320.945	660.57	101.508
147.411	296.879	266	172.632	-136.209	-101.457
133.577	227.978	610	547.774	-74.9005	816.064
121.486	303.715	320	323.211	86.8046	583.967
145.28	307.894	114	654.579	-110.729	505.046
134.646	-119.632	320	563.44	-97.0404	312.293
212.585	262.59	591	301.665	-112.338	98.1358
151.611	339.71	784	330.569	289.283	131.021
106.642	522.041	268	85.1121	80.2271	129.581
87.3109	321.166	629	697.005	86.1402	476.22
123.824	305.2	471	624.201	105.717	555.333
103.867	525.185	1303	629.408	97.1846	-130.452
92.7185	564.701	626	590.303	91.4176	670.763
136.779	351.264	598	691.138	108.951	-145.984
160.302	501.142	68	-152.766	-105.604	335.663
140.135	303.525	637	130.696	89.924	235.796
105.651	280.669	585	462.041	90.4823	120.699
77.6646	537.305	539	497.599	653.018	-138.388
161.086	577.976	609	745.887	-75.9465	306.554
106.524	266.284	599	638.819	105.843	560.449
133.326	149.543	114	359.732	-123.504	-83.0465
69.8645	323.343	488	603.767	99.7379	544.241
94.4744	57.4992	487	308.038	107.058	-107.295
168.712	489.357	648	649.215	-86.3085	-85.9841
115.073	313.524	93	933.063	-110.957	128.849
127.81	273.001	324	607.332	-78.562	102.498
119.815	548.625	298	402.918	112.532	128.857
90.5885	265.958	305	266.669	-88.8434	105.625
161.092	667.208	312	546.47	903.867	1265.41
120.475	290.908	342	471.631	-94.3466	634.158
91.1679	333.588	200	235.058	571.536	742.589
184.614	262.059	334	585.019	96.4155	193.308
124.672	633.905	476	460.138	405.231	344.905
146.177	453.782	264	502.752	-127.428	95.8116
127.057	292.727	68	334.495	662.528	94.4466
107.848	1076.23	339	92.4167	-101.287	-132.292
130.674	112.763	302	131.315	98.1748	326.329
146.78	605.078	103	282.892	-91.1912	-122.33
114.064	547.619	299	698.735	99.7641	79.9212
101.92	228.565	314	96.0135	-55.9696	134.345
118	334.522	618	-142.673	-90.1815	116.155
148.632	634.523	642	955.167	350.511	118.03
114.241	315.485	324	635.101	-98.6411	-89.6174
-80.2139	318.286	1097	309.405	-87.3047	90.2204
107.359	610.63	86	376.573	-115.409	1264.23
94.0588	329.551	419	303.208	507.656	358.091
155.646	277.359	320	105.536	120.329	122.009
124.623	568.857	646	292.604	119.584	495.21
137.251	3514.25	1145	-154.187	106.978	-85.3102
86.5928	320.774	343	667.445	-100.035	-99.2781
138.101	-111.656	234	806.471	94.7843	-155.025
222.782	320.28	508	173.776	129.831	139.989
140.008	442.174	345	699.297	-106.873	-123.772
125.373	620.072	503	-134.926	107.997	596.574
114.732	280.515	526	92.302	-80.8643	505.769
126.373	555.216	665	783.669	135.101	718.574
94.2982	303.055	-121	699.615	-135.484	78.8544
100.337	561.342	-87	-85.2111	87.6506	88.1239
-88.339	289.158	-131	302.806	113.833	291.617
138.078	338.595	586	525.927	-108.943	130.393
122.307	557.932	490	107.264	285.658	738.132
109.99	365.677	594	337.296	130.659	325.591
91.8751	329.068	602	249.564	82.4066	113.705
142.302	206.723	-93	309.322	160.479	129.259
88.2468	97.7727	345	575.246	119.879	-148.632
[truncated: 15,349 more rows]

## Sheet: Supplementary Fig. 3e
Suppl. Fig. 3e
Mass List / kDa
	MR wt			MRX
2.7 kbp plasmid	250 mM KCl, 30 min	25 mM KCl	25 mM KCl, 30 min	250 mM KCl, 30 min	25 mM KCl	25 mM KCl, 30 min
1282.75	475.092	505.488	1691.41	587.221	289.231	1297.02
1348.67	539.058	1525.49	3292.89	243.724	1595.76	2341.99
1396.06	481.348	275.898	3014.66	239.777	1810.6	1944.59
1361.19	651.888	3661.82	1192.71	1146.64	1634.12	294.168
2736.12	438.461	420.799	2654.04	581.33	1068.48	283.514
1133.91	1187.58	355.433	2358.31	543.554	295.42	1292.72
3959.21	434.69	2409.01	142.641	248.542	88.6906	1214.56
1457.05	480.849	559.853	-87.3756	600.747	187.149	270.792
1422.57	492.366	85.5533	108.18	278.135	333.292	324.526
1481.17	604.39	189.333	1506.56	78.3384	1390.38	1297.74
96.1544	315.953	165.657	8908.15	523.738	1582.13	1970.91
1420.29	485.457	230.826	2698.76	131.243	299.883	1173.93
1326.27	569.648	388.57	271.115	396.421	-66.7364	109.662
345.251	540.034	1997.09	1900.23	274.067	1117.4	296.943
1176.96	706.172	124.246	1693.46	557.058	2400.62	73.7182
1395.16	-225.453	104.55	1586.36	1362.76	1210.96	225.199
1254.62	556.181	300.588	-133.92	359.782	1415.13	323.516
221.11	548.075	4286.09	-176.789	1281.89	1967.03	-162.967
1437.09	527.828	4352.74	144.726	569.085	156.075	175.716
1297.08	435.865	5748.39	-181.276	472.167	287.913	154.979
359.189	1324.13	1353.3	-393.188	525.487	334.832	305.981
1367.29	220.153	2137.94	2342.66	303.183	317.069	301.791
1338.73	474.268	502.804	1603.07	503.828	335.283	11975.8
1337.31	542.117	3473.89	115.96	590.067	1853.13	1261.85
1341.22	1096.45	157.031	118.913	558.426	1729.84	1950.36
1224.13	583.702	301.106	1798.7	535.86	310.744	311.297
1417	527.234	397.412	10153.2	1289.63	322.672	293.042
501.341	474.306	134.485	-127.148	1174.12	320.614	-201.674
1286.24	385.059	356.551	1135.12	267.299	-61.4499	261.618
1175.74	477.206	138.08	69.3915	1173.88	341.062	283.916
391.137	1250.49	83.244	2117.74	331.448	1659.48	278.558
1189.35	414.841	540.99	8194.4	1363.85	665.123	1418.29
1388.22	365.977	1713.55	181.766	279.524	1216.71	1126.28
1361.14	481.801	135.051	136.959	300.718	1506.28	1146.65
1059.13	963.321	88.1615	-139.176	462.501	1217.68	1347.23
1352.95	1203.8	814.12	1874.82	990.151	1394.9	269.23
-69.1574	488.868	196.369	3346.24	1328.2	333.925	5830.01
1350.16	246.011	218.086	182.806	1378.72	276.722	298.944
1230.91	364.012	101.469	2199.29	1113.59	-70.3368	1219.31
1610.04	6587.1	2139.9	11848	254.658	288.819	298.027
1499.91	347.386	151.28	2280.32	324.774	293.9	-156.845
1402.28	196.103	355.688	1231.76	524.079	1250.32	336.157
1208.5	237.191	327.591	-78.2344	556.178	1169.03	2974.68
1370.64	352.71	4336.4	-678.239	610.65	1963.7	266.688
1362.77	1202.61	1419.26	821.025	336.136	313.105	2875.48
1374.28	535.598	144.413	6789	1186.56	320.425	1925.67
398.394	388.366	506.381	147.333	325.824	275.544	73.9287
1378.58	464.904	4353.47	2726.93	292.465	311.247	1100.07
1130.38	423.407	4127.94	-125.937	339.366	304.297	2313.46
1306.45	425.673	2366.13	-257.64	557.877	1245.43	283.069
1328.64	488.696	4307.54	1746.51	1061.18	306.515	268.985
1479.9	1227.53	112.937	2697.44	481.509	1292.23	1552.15
1396.73	449.826	73.4403	303.423	1224.47	293.498	301.119
1158.06	452.316	450.111	4697.25	547.492	321.639	274.855
1362.44	712.417	178.73	2016.68	307.791	286.494	1201.94
1387.18	326.219	3805.08	1877	572.227	167.073	801.021
1380.03	1111.23	178.497	2594.18	304.523	274.126	1222.02
1345.94	511.862	301.977	1153.1	1392.07	327.578	1618.15
1262.83	553.355	134.285	4224.41	1131.2	1260.71	60.5191
1288.43	426.443	409.438	86.4169	581.205	5139.8	2022.74
1386.63	160.254	308.415	2386.42	601.7	292.362	251.075
1121.93	369.285	436.61	7370.27	269.666	1191.76	288.285
1309.92	1164.36	292.514	2865.26	539.859	280.781	149.188
1127.53	999.698	113.782	29276.3	281.081	295.453	304.228
1410.7	574.511	121.723	1042.18	1323.33	1150.22	280.89
1243.04	1267.9	149.684	2290.56	1311.94	1339.79	1268.72
1439.81	476.169	6652.59	-86.6113	1271.72	308.497	264.114
1488.91	454.698	296.741	2685.26	315.249	170.015	264.154
1347.81	628.086	5283.45	1850.69	306.624	311.599	85.4709
1186.29	709.731	115.819	3339.67	303.621	349.17	98.4107
200.096	595.471	86.6572	2615.7	1377.6	1945.94	3200.83
1314.17	466.973	519.318	2055.63	543.967	1228.52	9707.41
983.626	646.761	79.4944	2818.61	322.919	1698.61	304.017
1352.25	497.959	152.034	202.856	537.742	306.994	3851.31
1425.82	785.628	5264.69	2452.41	528.806	1503.02	3140.73
1175.94	625.122	313.393	2197.73	310.668	341.093	115.531
1100.27	505.896	478.961	70.2949	326.604	314.936	1870.61
1367.81	592.457	623.782	103.551	111.838	112.302	1089.47
1299.11	499.164	437.485	11902.3	1272.61	313.348	195.133
631.789	522.283	401.719	9348.69	483.597	139.677	1476.97
1391.66	458.63	429.761	2592.71	256.178	133.591	295.331
1425.12	526.746	551.717	1592.07	611.342	1318.29	323.435
1160.94	675.351	1209.49	2184.91	296.536	1119.85	146.335
426.779	478.53	330.489	-60.554	1245.77	193.012	2919.71
1089.69	504.846	298.96	59.7306	300.198	1308.3	289.61
1156.32	540.403	180.532	311.221	307.931	299.098	80.8071
1466.67	600.48	2085.66	1576.14	318.334	1213.21	1040.3
1362.18	1020.09	4339.46	2038.73	311.692	1347.97	4159.33
152.005	159.55	1268.94	1477.1	271.071	186.847	276.224
1360.84	510.502	163.659	1444.15	1246.78	245.874	87.3027
2585.88	524.656	280.339	2527.27	450.851	1279.28	1598.21
1336.56	920.942	460.043	2910.5	327.292	1251.64	1864.29
1078.49	382.669	432.312	3052.16	197.913	1481.09	1921.49
1306.8	528.353	304.514	1288.79	3580.24	1209.22	273.102
1418.72	555.045	469.982	1314.72	595.342	309.901	278.579
1403.45	977.412	5699.96	2928.72	1277.91	250.82	472.775
1303.66	425.876	876.014	2097.56	586.16	101.864	235.441
1188.36	439.605	485.211	1730.49	1155.08	1388.87	289.724
1375.68	489.016	2656.47	2285.33	292.792	317.313	1194.15
1354.58	525.247	1928.79	1402.91	1322.29	1831.16	278.73
248.576	1118.73	150.651	1081.56	598.021	272.272	106.793
1339.27	1408.99	485.041	1316.33	553.703	164.211	316.385
129.927	713.34	3216.25	1182.94	541.381	496.949	1085.14
1308.42	508.25	275.163	150.288	257.623	296.513	72.5763
1025.96	515.828	106.087	145.502	533.687	291.082	352.212
1114.55	1348.39	3394.08	160.339	585.159	272.025	1298.14
1238.7	538.835	5255.86	163.316	272.12	7962.09	281.982
1481.36	455.202	472.041	663.112	570.421	306.98	1133.14
1246.68	639.29	2399.82	14034.4	1186.46	302.567	1311.51
1229.54	551.507	2963.32	3081.26	323.187	295.3	-67.1936
1287.84	620.233	3165.96	2480.79	584.711	2218.96	1258.37
1192.98	501.29	511.863	1339.82	555.224	2062.58	1381.12
1174.69	555.725	2704.3	403.984	574.981	295.515	1547.09
1178.98	320.554	471.083	2440.44	561.084	1536.31	-72.4493
1208.58	423.542	544.913	-60.4632	494.064	1990.84	283.673
1184.54	401.927	262.972	408.846	269.191	330.478	-70.957
1964.4	509.006	79.6675	180.732	595.034	1617.29	1078.59
1443.83	583.924	4718.92	74.4318	441.905	-66.7046	-192.633
1377.23	476.899	456.916	-216.789	225.07	302.6	-128.166
97.6736	482.935	4562.62	2122.16	313.016	161.553	1188.75
1195.87	637.706	288.436	1522.85	497.129	1604.03	1279.57
1335.86	375.378	166.123	3008.49	555.093	299.349	-120.634
1193.31	1339.72	151.769	1953.08	300.224	2419.73	-108.917
1179.42	528.223	601.284	1271.95	305.796	689.939	-169.566
1278.29	1340.95	88.65	-387.953	305.621	318.074	-144.129
1063.31	498.412	241.007	2044.54	289.039	1418.08	-435.781
149.56	522.492	161.304	325.521	323.551	334.91	-487.966
1236.97	441.167	223.901	723.241	544.474	1330.54	240.195
1533.3	522.329	368.049	1509.56	1166.55	343.125	272.886
1407.76	466.402	107.599	238.653	9598.2	318.105	1511.23
120.996	423.233	98.564	185.515	588.599	1345.32	-132.601
1170.22	1197.41	256.319	2363.74	246.93	120.522	-85.2945
1146.37	569.609	146.559	140.446	646.78	315.338	-63.129
1327.33	373.162	146.835	237.681	322.25	297.812	1328.55
1411.96	372.001	1272.22	19260.7	557.443	299.145	-763.242
1251.3	486.812	339.947	373.666	304.441	335.631	-90.5727
1221.7	868.741	707.389	-808.171	249.13	278.743	1759.35
1304.97	1068.15	150.566	523.119	1142.09	-109.484	309.771
1301.55	640.818	208.045	-95.369	307.831	1207.44	305.612
1239.25	466.539	487.052	154.768	627.415	291	2938.31
1436.21	518.962	242.667	341.102	1428.22	1045.83	2032.21
1283.72	1212.91	116.137	1906.86	327.373	287.943	1767.31
1375.37	530.199	543.03	89.6493	586.001	288.131	2168.19
1361.81	490.397	457.241	-90.0716	482.744	73.2425	291.91
1154.93	602.721	1961.11	-412.454	249.018	277.385	2219.63
664.923	481.763	3635.35	114.006	528.673	1073.57	213.996
1415.72	473.916	3101.83	1154.69	1490.95	1356.52	-136.073
1422.81	464.807	563.096	244.223	1274.61	295.776	1730.3
1365.61	739.702	2958.1	123.688	320.727	3030.87	1671.27
1247.59	578.811	4388.9	62.4644	623.299	320.618	-261.191
1262.24	482.945	140.089	-173.829	287.986	330.43	1243.01
1401.43	649.026	471.634	-102.259	354.725	293.886	120.924
1344.62	1685.25	479.178	-101.969	518.601	1246.1	1346.7
1274.89	1142.52	497.783	173.988	304.312	295.487	3566.16
1322.97	499.362	211.45	180.902	1452.45	287.007	1790.39
1411.92	1320.72	468.79	2645.32	277.882	318.203	1640.09
1257.96	548.375	430.298	-374.294	534.282	277.837	315.103
1208.26	529.55	366.963	2775.64	579.449	319.213	324.591
1158.29	389.079	538.671	70.8566	287.905	285.996	163.916
1358.3	521.884	3684.24	-216.949	269.196	333.57	1142.05
1300.76	464.212	292.185	1362.67	583.142	1693.54	3066.5
1123.56	452.053	3112.92	467.775	-190.21	99.72	1884.46
603.014	492.535	647.016	1740.27	191.414	248.515	257.951
1039.04	165.164	82.6398	120.093	617.98	309.19	-149.6
1223.06	707.128	283.845	3364.18	593.064	1314.73	316.926
277.537	500.247	2443.24	160.296	534.531	2105.7	143.777
1330.94	530.636	363.228	2540.8	1313.93	1360.69	303.31
1412.37	485.497	347.336	1305.16	248.352	1167.58	3238.85
1321.83	510.968	286.703	165.874	300.092	2656.35	2245.03
1369.2	451.523	81.7616	419.24	224.001	307.695	318.499
1322.54	484.57	1544.47	2057.62	613.95	1461.32	1604.85
1358.91	370.388	275.871	1906.17	237.467	1024.35	2805.21
1249.12	845.275	181.74	1387.96	560.976	293.257	-87.4677
1281.59	1010.83	584.476	380.547	1305.72	308.346	-288.511
1343.1	169.018	370.454	2789.35	604.739	1183.72	-105.245
1025.15	428.32	1251.28	1356.79	314.345	180.815	563.163
1326.61	321.686	3192.07	201.907	319.2	2968.63	1136.31
212.012	1420.78	1136.93	91.5795	326.022	171.481	-78.6449
1251.95	592.579	273.818	-161.169	334.842	1607.05	379.483
1202.99	481.631	250.275	2561.98	1297.55	1232.88	1276.33
1339.46	503.154	157.151	79.1775	574.099	2049.67	321.463
1157.43	539.638	382.221	-465.376	460.208	1175.49	1202.76
1274.99	475.572	278.218	1605.99	266.7	1246.99	125.211
1169.97	469.05	291.135	8984.28	1150.42	1909.76	1207.17
1330.62	488.292	126.613	1292.74	255.677	288.402	3034.52
1381.44	426.556	2934.1	1648.21	204.294	-78.691	1204.72
1190.54	457.07	4817.93	10853.4	324.097	1378.54	1710.48
1289.86	663.319	324.092	386.538	1209.72	1453.28	341.039
1410.55	864.005	560.145	96.3438	305.159	2641.41	154.055
1399.87	877.186	2109.98	12610.6	477.015	1861.25	125.253
1274.37	519.782	4953.21	-65.1909	337.895	1396.32	2604.23
1513.79	472.051	2971.28	168.844	1315.91	305.663	1330.88
1126	534.971	3656.23	-114.886	473.228	266.232	94.9116
1436.52	229.187	2415.94	-297.464	1394.43	333.458	182.494
1215.2	425.839	3542.25	2309.63	1386.37	59.6938	268.826
1274.5	491.793	1841.35	1997.57	315.822	140.399	173.374
1577.29	980.625	1880.38	7834.78	621.813	1942.82	172.993
1242.87	335.714	186.404	-121.662	1281.61	1310.47	1289.07
1159.82	502.404	159.505	1877.81	1225.25	1761.15	4171.71
1414.84	477.354	399.053	14882.1	570.884	328.526	2445.4
635.045	552.88	128.213	1229.13	1434.78	240.997	-328.087
1297.73	434.919	212.565	1736.43	447.337	1720.99	2234.92
1157.68	304.76	150.549	728.02	450.627	300.482	1704.48
1303.97	593.381	500.406	120.468	293.232	1444.62	1173.64
1355.28	528.852	151.473	1683.62	626.166	332.452	1223.5
1281.84	257.3	2240.45	2111.61	547.759	291.901	291.802
1361.76	500.867	661.986	2035.3	306.59	296.05	305.811
1253.83	450.69	132.238	1841.76	316.368	1535.57	270.496
1305.91	1239.76	2061.82	1884.62	617.95	311.844	65.7676
1188.45	556.118	265.198	-673.429	1412.21	1666.31	88.7585
1277.52	411.791	534.93	2567.49	497.018	340.92	78.6952
1290.09	1278.99	2568.77	-104.839	462.833	1337.5	156.355
1238.19	188.44	4800.74	2271.92	224.922	1380.69	241.01
1292.31	387.496	196.935	-80.9318	1140.5	327.075	1227.07
1112.99	577.394	6922.15	1772.31	496.371	197.84	296.659
1358.69	485.042	392.429	166.341	172.174	1865.17	1792.45
1017.06	474.797	617.344	2050.97	316.344	311.396	1762.03
1314.28	476.654	506.678	10500.3	208.102	302.245	86.9968
1242.83	1197.6	2782.84	145.344	1371.39	1351.37	294.979
1255.32	492.449	437.684	66.0286	267.052	1921.52	4482.33
1334.55	403.413	125.809	-429.891	259.888	1440.15	291.506
1258.31	12251.4	481.325	1762.83	619.545	1390.76	481.042
1440.28	549.342	2852.68	3696.99	563.18	7935.14	132.635
1240.06	421.581	216.432	2716.36	211.545	268.556	273.737
1263.76	373.109	674.894	388.192	1292.48	381.78	1171.32
1326.68	502.496	177.216	1757.89	1003.7	541.848	478.173
1362.22	1313.13	229.448	2287.52	1349.06	1406.62	1643.41
1171.08	356.132	275.403	1250.83	540.639	2414.98	2123.7
1081.86	567.519	160.94	158.64	591.665	-108.694	1671.03
1183.28	396.72	217.754	220.953	259.89	1433.47	154.719
1282.41	470.274	2632.91	2722.97	1311.72	1180.99	94.6642
1465.96	552.441	143.457	1886.67	324.508	326.655	283.111
1272.6	732.056	3223.06	171.725	206.302	1912.47	624.882
429.08	485.262	292.254	1362.93	333.406	300.923	1170.65
1162.3	473.075	1520.15	78.0907	483.259	2944.78	1158.13
1284.2	496.367	468.557	1402.21	514.51	322.839	303.273
1336.12	1010.04	134.264	273.813	577.91	488.621	3058.82
1138.52	1314.63	5947.76	3404.29	194.281	355.526	1283.28
1390.69	483.305	79.8625	432.478	517.448	277.888	1092.24
1451.62	350.713	289.056	15640.6	551.308	318.045	2588.41
1343.27	538.396	126.182	1873.23	1340.92	279.75	1676.17
1455.24	526.544	87.7209	4306.59	529.704	302.962	2168.28
269.028	458.475	56.0649	-173.302	332.547	1811.05	2097.75
1212.05	568.492	204.162	183.997	281.113	1499.47	261.972
1281.31	514.187	180.814	1771.46	553.667	97.8997	95.5638
1291.08	471.913	432.837	114.549	1373.98	100.319	306.053
1202.14	465.936	176.57	15991.4	524.155	332.936	279.811
1180.2	417.1	6956.82	4049.04	304.438	300.503	1644.19
1368.24	471.524	84.9602	483.439	323.269	312.455	1221.94
1419.31	499.794	111.319	-260.215	497.557	255.323	93.5987
1257.33	512.92	547.172	3090.34	519.61	1273.18	1846.54
1398.59	693.855	307.751	202.992	511.31	1704.1	2838.18
1062.39	498.616	475.508	197.272	563.669	311.729	2441.03
1285.23	473.117	286.879	2024.76	168.208	279.793	70.7455
1085.77	577.918	315.002	84.7114	1426.04	1351.14	179.568
1227.39	452.92	513.259	73.9682	1286.5	730.95	243.329
1179.26	1034.38	241.621	4688.69	604.65	1433.49	2303.49
1109.69	446.871	489.244	173.043	539.468	211.556	289.36
1285.8	600.903	115.704	163.084	303.502	252.242	2474.92
284.246	605.286	-78.0625	1466.23	318.195	1107.09	294.08
1358.22	445.913	136.512	226.291	1248.07	229.765	273.003
1118.75	169.051	95.4168	2361.56	308.182	298.546	259.09
1329.62	433.685	90.3347	1287.46	605.421	312.081	345.164
1378.38	360.325	134.284	2227.83	267.344	324.035	303.01
1190.71	480.153	535.97	212.8	572.934	279.909	260.064
1321.6	515.739	175.479	64.206	545.418	127.457	296.565
1395.83	1615.8	2903.64	119.679	501.374	313.035	299.017
1248.18	389.943	81.4451	2517.04	339.091	146.185	212.624
1263.42	471.625	505.048	437.122	516.382	1887.75	1247.39
1181.2	442.974	382.182	1805.01	563.182	1468.1	58.8788
1198.33	402.082	256.789	2036.56	1183.25	339.602	304.846
1218.14	579.3	96.7826	108.111	582.621	1390.32	289.534
1237.91	585.117	3133.33	2792.5	512.186	319.629	96.172
1363.62	536.971	80.0212	-52.3472	620.218	6265.96	326.576
1083.78	485.749	1333.06	199.902	315.39	300.383	304.561
2596.22	498.807	104.402	2327.56	965.072	338.782	269.651
1230.7	496.347	308.531	66.9401	247.131	1535.11	277.652
284.672	484.11	2749.47	2240.03	1154.91	311.944	230.597
1071.82	421.012	245.82	2187.12	184.844	2257.71	143.071
1441.41	491.163	75.1709	137.827	1278.77	2649.52	293.895
1396.31	475.318	75.4576	-97.1744	1279.1	133.877	144.667
1294.58	619.311	-97.3808	3205.76	328.939	1979.33	142.744
1223.15	434.464	67.1763	2334.57	607.116	100.469	140.348
1302.16	467.199	76.6506	1109.29	325.922	126.077	2755.52
1111.87	567.597	2870.7	777.01	1334.29	346.059	520.541
1377.34	1313.45	74.7491	1909.73	523.23	3070.94	269.655
1246.15	546.343	201.535	144.684	339.402	290.953	2200.91
1122	564.908	206.254	2267.62	619.352	-75.4116	268.187
1123.33	1052.96	460.997	-125.246	577.801	147.889	288.582
1350.83	490.132	96.371	1489.02	301.672	306.76	201.565
1197.02	535.552	331.162	62.0117	296.931	166.016	284.668
1337.58	475.74	90.4907	93.665	595.038	317.246	322.257
1357.49	426.893	923.027	255.854	191.876	1369.16	260.859
1196.65	495.135	347.373	10358.7	287.147	1965.6	3582.43
1256.21	579.501	1080.71	1808.42	1331.01	1509.51	1348.36
1125.89	561.924	7466.8	63.6979	587.903	154.692	71.4381
1286.67	539.407	146.957	2386.75	289.571	325.096	76.886
1169.95	516.945	986.034	1821.84	305.116	307.72	1453.51
1125.86	529.51	129.589	-122.08	1224.85	292.548	1595.8
1263.08	603.316	3246.73	79.7526	255.368	125.745	312.725
1156.23	417.044	297.863	1268.85	547.984	1163.97	290.866
1149.06	470.268	2141.98	1832.85	1295.78	299.598	1097.33
1275.71	498.577	2518.94	2246.15	572.034	1238.12	-222.377
146.035	394.926	158.165	2987.17	617.82	339.347	234.646
1127.72	1267.79	104.124	-84.1977	1515.96	316.738	294.64
1253.87	433.814	298.108	2611.37	316.458	1364.81	1612.13
1199.12	520.58	3770.67	1885.64	552.415	1920.68	1754.26
1090.03	465.402	3894.6	2038.18	604.958	258.879	1167.19
1297.86	490.314	7021.87	-96.7117	626.328	348.072	319.176
1176.5	342.129	175.994	334.44	486.362	2334.25	1496.91
82.7076	545.48	270.825	124.777	366.411	337.251	166.379
1344.33	547.244	4255.21	1209.32	543.016	110.266	277.642
1259.48	552.223	467.231	-245.151	1294.89	277.6	305.777
1328.84	983.899	191.933	2649.55	581.739	226.956	1140.33
1299.05	2049.32	2163.2	-57.5488	554.11	101.62	1087.39
1114.42	742.779	172.426	2362.55	576.812	1300.75	449.151
351.645	199.457	126.382	-376.063	1257.91	1939.11	238.456
1234.54	295.851	217.847	-1470.94	669.184	109.196	294.88
1132.15	606.376	130.478	123.895	1446.26	2637.33	2157.99
1169.61	268.856	549.411	217.578	472.499	1332.29	285.637
1344.52	420.65	4371.82	528.426	1229.89	1243.44	59.4289
1385.17	273.501	130.294	3151.15	1297.72	292.325	75.131
1404.21	1274.9	217.165	2004.96	73.8777	1114.73	5104.33
315.688	609.9	149.481	-72.2997	306.699	1111.32	2202.01
1304.82	533.351	414.019	3757.01	245.055	305.985	306.251
1356.77	487.955	491.53	-200.533	243.704	538.144	295.457
1056.94	1284.87	152.749	2626.77	287.461	101.547	64.9053
1048.66	1234.73	401.68	97.4959	660.356	296.705	291.9
1279.64	517.374	191.145	111.739	274.772	559.451	79.2739
1331.69	499.915	90.1469	187.953	311.428	1402.14	429.031
1259.9	421.948	4166.24	1816.12	327.545	996.231	1918.37
1059.71	562.167	119.605	1954.6	303.792	118.057	139.101
1110.6	553.225	131.512	-173.96	321.303	271.72	87.2333
1515.39	459.99	278.915	-116.904	300.783	315.284	1256.58
1368.47	494.468	158.49	-118.507	80.2803	1175.96	2290.23
1106.24	521.867	3511.29	68.859	235.747	4502.6	-76.7835
90.6238	367.837	99.6509	518.679	311.442	1272.12	233.631
1390.47	576.522	83.023	91.8809	574.979	1926.8	-75.388
352.498	1317.37	3618.01	129.264	492.323	324.728	270.522
1259.77	1170.41	126.378	71.6604	305.133	322.122	1351.38
315.463	540.143	2468.58	-131.92	256.968	1153.05	105.38
1184.13	976.885	132.006	17939.1	267.821	1249.75	331.876
1410.7	575.338	300.872	1237.08	454.994	218.952	248.554
1283.8	508.093	306.874	1635	280.277	1342.31	538.516
1338.6	528.22	6312.07	103.639	555.77	331.196	2343.5
1118.41	869.63	5675.66	292.448	1269.26	1630.04	146.966
1176.94	581.479	215.316	83.6954	1122.09	1311.25	473.3
1226.04	438.617	567.26	14605.3	291.488	1345.78	1373.46
1198.81	479.528	181.587	2429.73	299.517	298.996	1910.71
1232.51	1232.31	433.915	1858.67	274.603	336.839	65.027
1341.81	233.307	273.803	213.132	231.598	157.488	163.027
1050.81	495.847	3900.81	1889.17	605.106	223.891	197.623
1195.72	373.087	110.885	-58.2541	586.701	339.459	263.537
1369.99	399.683	3383.71	1583.69	300.593	273.612	305.663
1286.51	538.278	148.667	116.817	1125.2	321.617	-228.312
1369.08	456.074	74.5362	-83.4032	157.839	1920.34	-266.915
232.626	481.363	470.145	1217.08	336.342	1136.92	253.461
1156.49	269.779	309.594	1460.76	1024.55	304.157	321.582
1208.27	555.169	447.797	2586.2	1257.57	1208.9	255.692
1184.78	996.491	4348.53	161.723	603.649	1224.98	2927.07
1349.25	607.281	136.459	2471.82	486.732	110.461	62.2285
1369.14	503.378	170.649	3442.12	254.495	1804.37	87.671
922.061	500.763	3905.52	1527.46	609.893	253.039	309.325
597.274	376.674	76.9348	-168.979	520.206	266.283	295.439
1297.19	555.2	2233.07	151.137	356.838	84.0917	253.108
1400.4	554.398	87.9897	3359.06	268.128	88.9366	259.201
1217.85	524.972	2683.38	-76.3702	490.054	299.21	149.489
1138.07	985.957	164.485	452.965	557.32	336.812	329.866
1385.12	520.926	493.149	2100.14	319.364	305.218	238.345
1329.71	227.203	311.302	6854.53	141.786	332.4	1208.7
1172.09	1071.53	102.718	163.243	510.169	305.452	121.994
1146.6	480.524	215.848	467.949	529.168	296.117	253.731
3191.09	465.387	268.859	-80.1987	269.21	1148.21	133.196
1267.46	397.529	889.448	-203.022	248.363	356.313	5985.84
1130.64	162.734	476.909	178.227	1160.02	1229.42	337.339
1026.07	477.837	129.531	2511.35	582.071	1729.55	1923.24
1234.78	1087.76	1731.19	2159.17	635.009	1407.01	242.782
1178.68	549.318	12343.9	-177.157	581.759	318.211	1149.2
1529.41	185.764	489.033	2715.41	325.725	652.273	317.808
1931.43	473.644	321.591	1681.97	407.221	145.837	1259.29
1048.83	443.873	337.869	94.4487	613.216	2380.78	275.733
1321.58	389.282	483.176	123.693	293.596	546.738	277.133
1177.55	526.546	306.155	238.784	1465.08	292.079	322.448
1292.11	367.251	545.573	122.761	1287.61	290.907	3304.45
1501.86	753.752	138.639	52.2614	448.877	354.876	261.514
1219.88	390.977	121.014	168.159	1209.18	96.8919	290.557
1374.76	556.851	402.229	15481.2	1270.63	-55.8914	267.476
1082.46	1196.95	103.333	2253.2	604.882	-127.6	116.139
1261.41	459.365	157.024	-76.2648	300.821	1368.29	311.806
1311.88	970.072	104.127	-136.808	593.568	999.431	1288.27
1260.1	653.579	353.214	362.926	688.442	2546.16	515.871
114.21	511.2	120.186	1544.53	254.785	311.372	338.227
1156.48	353.699	180.601	20852.4	280.211	283.322	285.992
1078.14	467.738	498.658	176.911	191.416	300.313	127.576
-146.551	548.298	406.829	388.906	650.029	245.437	82.262
1037.48	506.81	-91.6458	413.421	324.253	99.1422	1118.09
901.655	1182.74	442.381	1347.98	622.351	349.183	-157.765
154.544	376.507	4208.49	1723.96	315.229	1214.17	288.781
985.149	368.912	148.623	1296.45	1490.21	241.501	334.318
1374.67	502.444	458.598	6104.73	591.05	1374.14	292.781
462.633	355.235	1917.9	394.038	1319.37	78.5747	137.936
-158.336	1290.99	116.001	6155.76	330.483	1402.17	307.565
1335.32	428.675	168.162	-47.1337	361.488	272.631	287.148
1046.84	398.03	334.116	2116.51	505.98	1439.32	106.657
1554.75	465.938	278.185	185.801	550.711	1908.36	262.843
1265	473.595	321.96	139.45	1252.77	335.545	260.854
1119.07	468.198	2694.93	61.3436	529.955	310.083	1222.46
1279.67	421.818	225.521	101.224	267.93	303.997	2758.93
152.565	407.136	3313.34	4094.95	505.295	115.526	288.047
-158.939	299.497	110.389	2401.78	653.565	-122.388	297.469
856.419	447.322	345.154	-172.874	1262.46	324.674	139.604
1060.59	541.753	4239.44	268.209	1327.63	121.511	299.717
1181.78	500.012	153.116	119.764	588.466	306.149	269.97
1296.58	502.08	3036.81	2496.94	362.839	296.413	106.501
1393.12	475.019	3585.15	75.5095	282.639	2302.4	316.16
681.144	483.449	805.298	60.3194	1217.54	1258.66	160.8
-77.7718	1169.89	155.401	-168.713	587.981	268.974	274.37
1029.61	545.166	135.095	2005.71	544.478	312.263	300.026
1155.68	594.033	1779.95	88.3656	303.576	286.843	255.09
1107.82	484.777	1255.95	405.443	1180.24	278.984	290.664
1223.76	1126.64	98.2419	190.59	1201.15	259.447	2052.15
567.929	445.119	515.409	102.404	600.539	206.844	265.202
446.342	349.011	149.307	5553.6	610.62	311.208	1315.16
1130.31	475.857	3758.09	2418.37	454.131	256.956	293.964
1185.2	367.423	261.947	1260.9	280.924	332.846	280.674
1269.54	1316.22	496.128	1322.65	1247.98	267.627	627.82
1148.22	515.258	92.3344	50.1489	1482.86	1326.98	336.916
1106.11	357.244	87.061	195.617	550.144	7720.72	277.632
1285.76	504.976	128.804	2546.97	532.248	340.266	69.7283
1227.68	1223.87	199.584	-232.722	365.984	295.178	1268.81
1343.18	554.284	298.787	320.324	338.899	93.7627	81.7786
1213.54	437.651	82.5451	3584.06	267.17	94.7336	294.993
233.625	508.078	116.543	-234.67	322.559	291.404	295.148
1115.2	532.174	142.55	131.511	560.481	1351.83	1733.79
472.386	549.947	273.6	85.4974	509.133	204.017	259.865
1174.85	525.857	1597.04	90.3551	513.809	344.685	1175.28
1193.33	454.181	299.371	3212.64	448.873	311.089	305.893
1368.38	390.57	75.3248	253.566	588.947	1380.03	280.634
1128.37	504.137	106.377	2626.14	1124.46	102.256	285.483
1146.11	456.323	93.5084	373.265	583.736	1165.87	75.9767
1300.25	210.379	162.138	6912.98	642.594	343.839	309.82
1396.68	964.293	153.17	3232.35	558.615	145.452	314.992
1307.51	458.377	332.457	-302.924	2192.26	-91.2843	279.638
1175.76	907.126	2194.73	11191.8	278.552	1585.19	269.986
1301.76	449.052	153.975	1986.54	1684.16	1363.46	222.331
1210.94	145.489	168.522	298.248	320.424	297.931	265.141
1345.47	418.087	120.84	-264.971	1257.87	291.989	333.122
1163.09	641.079	157.35	122.766	1349.58	1311.89	213.082
1167.07	484.284	153.028	-251.351	1456.31	2658.14	1157.99
190.386	632.586	826.979	-137.033	541.611	323.354	170.104
1480.99	455.913	2259.18	81.7148	638.245	304.067	285.549
1208.25	523.649	3084.83	11218	285.6	1180.38	324.878
1133.59	308.112	152.326	1017.11	575.76	288.012	1671.35
1143.28	497.359	444.995	239.679	321.707	107.461	1683.12
281.029	513.186	383.186	161.409	126.079	319.389	1479.77
1191.08	488.426	247.842	1976.12	1309.42	1004.71	1313.09
188.175	507.282	467.645	2257.59	1313.25	297.929	151.653
556.508	497.675	208.729	193.456	643.435	1895.04	87.4837
3113.12	395.664	312.939	-249.739	982.106	137.727	257.856
1033.07	156.046	122.68	2111.4	500.666	929.42	270.031
938.044	488.798	278.171	8171.78	1206.97	568.151	305.521
1277.19	451.701	137.484	151.659	296.617	311.241	316.429
1264.59	913.956	74.1418	286.594	587.682	252.841	1145.21
89.7596	484.693	281.319	1988.41	561.852	231.463	248.459
1278.2	318.038	483.007	1464.95	547.586	287.023	272.424
1291.26	537.345	-99.9281	-90.0963	1112.26	354.202	192.023
1056.4	388.667	74.2976	-210.134	261.8	1430.61	1226.59
1294.58	481.771	512.5	96.3457	566.163	347.743	257.015
1294.65	668.133	90.3687	87.3394	1402.38	564.55	283.678
1253.22	567.064	469.776	2771.6	585.21	119.614	2800.29
1198.75	454.248	94.5749	-218.013	540.723	260.356	293.358
1124.91	459.606	325.423	2700.13	227.86	316.472	251.414
1088.31	651.427	1338.57	-69.7209	290.329	298.471	269.973
1316.01	515.005	271.792	215.11	303.864	262.346	598.182
1345.21	1404.52	167.503	-228.325	598.337	312.53	304.688
1334.96	1195.79	162.709	77.7747	492.464	312.666	253.401
1314.45	425.462	110.733	234.122	1309.66	557.683	323.126
1513.96	418.1	159.851	94.754	285.034	118.35	1152.53
1173.31	1304.63	96.3496	137.877	302.223	281.132	237.273
788.318	334.022	344.332	93.476	582.364	1877.13	305.298
1240.64	473.429	396.403	208.091	575.457	2340.08	289.918
1251.09	447.474	75.9502	78.209	580.194	1115.74	315.929
925.379	549.054	187.561	86.8766	282.592	326.403	245.704
1089.76	353.414	94.833	110.331	427.333	294.641	262.643
1609.99	432.37	159.928	1590.88	327.278	2299.76	1611.92
1320.91	433.097	437.095	130.431	300.922	1361.12	77.6697
1094.06	539.905	135.158	4598.55	330.168	121.303	1121.23
132.234	516.71	205.104	328.031	570.074	288.11	264.213
984.685	443.503	510.527	2758.77	107.45	86.5058	429.177
1193.99	438.377	552.872	-303.282	217.22	104.189	183.041
1275.74	409.277	65.4539	1276.05	568.649	1411.93	163.696
1177.67	339.442	303.506	88.4337	337.575	312.375	251.905
533.444	508.024	518.787	144.704	595.203	159.723	269.859
689.335	474.153	336.767	1231.21	1276.16	-71.3989	292.239
1120.03	1386.03	412.824	-58.7544	101.999	301.677	1611.85
1294.99	348.094	130.917	144.354	290.434	321.181	302.434
1275.68	492.649	705.655	102.86	97.0891	117.735	279.704
1258.9	183.779	490.823	-67.3146	555.3	1598.74	271.036
1179.89	490.726	-98.9455	77.4985	545.766	340.798	344.051
1079.87	470.684	169.513	1657.84	330.016	291.394	285.939
1261.67	477.657	522.804	63.5489	599.029	296.305	254.469
1201.58	524.728	65.3787	97.2341	218.863	109.492	279.737
499.706	798.651	345.474	338.781	1256.02	342.038	268.488
1036.06	529.765	-110.633	1739.05	313.581	1520.01	291.261
1158.52	488.062	79.5165	1807.99	-143.302	1454.84	262.152
1149.6	417.846	413.558	77.279	166.157	2636.27	3556.46
1181.38	1126.49	327.764	63.4368	546.005	291.722	155.171
396.625	795.696	212.845	230.487	361.263	303.729	320.278
1202.41	639.048	159.93	146.592	612.918	1281.22	288.275
1221.96	563.862	294.149	-90.155	535.088	322.614	314.951
1151.14	333.653	106.807	200.351	271.136	1220.83	318.52
1198.07	362.544	302.432	83.5271	580.189	351.4	2348.8
1062.72	487.153	370.215	1661.18	550.348	1131.09	243.991
1327.35	1208.21	99.9184	-186.246	159.826	1287.23	64.5816
1242.62	518.151	302.784	73.8635	458.284	272.162	183.09
1134.21	142.337	98.1709	-161.686	1058.31	324.136	286.394
1214.71	538.182	100.624	3806.13	1354.09	1166.84	335.951
1219.9	689.35	115.493	113.274	330.547	308.652	524.139
1351.66	416.498	122.246	121.213	288.288	1873.84	290.333
1407.89	354.666	6826.54	98.5637	604.523	282.576	277.901
1101.07	470.583	338.277	44.5795	115.667	303.329	2285.92
1262.02	392.214	153.397	1338.57	551.04	271.479	183.936
1168.43	309.776	534.176	90.6591	1196.93	1429.38	281.4
1203.4	533.194	254.78	165.492	88.802	1376.81	301.276
1308.94	480.87	771.574	94.8173	316.972	261.747	108.902
1205.4	427.741	1561.19	-302.037	67.9113	321.501	1157.79
1250.91	727.363	1242.39	156.521	463.216	321.758	256.954
1141.2	1154.07	79.6116	151.109	128.368	2595.41	489.467
1214.34	518.331	502.671	123.968	530.237	242.516	303.287
966.656	593.09	404.612	238.498	270.385	1331.4	328.156
1003.26	240.894	89.7867	109.204	371.32	271.413	268.017
1247.06	342.112	367.116	2242.34	1260.29	291.209	272.928
306.719	464.425	5901.76	142.222	614.601	110.67	2696.38
1099.36	444.149	205.797	135.645	352.166	264.634	235.803
1193.37	155.487	83.1261	-120.21	211.671	76.9501	1149.91
1260.1	368.463	158.492	81.0937	292.207	308.726	1185.37
1299.13	572.692	331.558	1341.31	268.499	1141.92	282.117
1255.36	422.719	3954.6	81.5288	305.55	190.701	1427.9
1343.55	315.807	119.655	209.384	531.414	299.605	1609.75
3402.36	301.568	303.687	158.219	563.701	2054.66	329.454
1070.61	2541.12	2037.78	-282.742	244.523	313.804	1289.6
1123.92	316.881	76.0594	110.722	205.441	356.146	300.243
1136.82	429.335	224.41	-103.336	1110.87	521.146	309.12
1282.19	322.75	390.488	75.5955	285.827	726.52	302.062
1166.19	465.45	3960.65	86.2208	307.346	356.035	1019.03
150.225	562.134	314.204	2763.1	488.762	1064.78	316.264
1146.26	459.401	358.028	130.614	286.523	333.36	68.0335
1260.78	305.271	2804.03	216.362	1075.1	332.584	1462.64
1062.47	225.353	70.0378	1247.43	313.547	1057.88	257.481
1249.69	401.875	116.683	-74.4551	317.331	-58.5068	144.574
1317.6	542.247	288.885	-140.018	1277.34	279.634	265.854
1221.57	499.597	288.563	96.0179	116.512	1455.46	1252.45
1247.68	492.473	341.166	2602.47	471.246	1384.81	277.277
1039.72	398.593	3667.82	-84.9718	575.395	316.06	305.993
1240.38	1286.37	136.887	182.858	295.924	299.395	275.636
787.297	349.317	184.111	135.215	313.696	2049.37	298.675
1182.93	517.726	79.8507	108.563	601.921	330.912	274.209
1158.51	504.238	82.0775	-95.3755	1338.73	1043.33	1697.92
1441.09	759.75	228.077	-78.6225	335.116	779.751	269.58
1140.25	555.858	3104.44	76.4754	1298.77	304.802	2430.2
1205.39	968.37	81.99	-303.217	1163.06	1384.29	2282.31
1304.62	518.83	414.554	1835.05	1248.93	1146.84	285.021
1247.28	540.241	2603.27	18830	1151.94	1442.28	291.807
1034.4	193.875	87.0631	3537.11	316.33	1493.38	1593.97
1208.75	466.171	124.201	93.234	129.78	86.7935	287.511
1299.09	573.513	322.485	431.467	301.057	340.929	492.537
1201.09	1266.86	96.1123	-92.418	1210.67	1061.59	289.035
1189.31	429.111	455.196	2397.78	1104.21	297.423	85.2172
1302.28	473.784	181.664	2758.98	1169.55	347.565	301.585
1310.13	496.496	140.071	85.6237	440.375	521.81	603.164
1092.35	676.311	1337.29	156.16	283.171	282.892	2122.31
1003.3	568.966	163.437	-89.6961	536.63	1891.17	1127.76
1285.58	999.02	3860.1	176.223	527.771	-74.0343	205.87
1185.42	468.807	78.4259	-90.405	546.707	308.195	318.799
1206.26	444.202	121.792	73.3722	620.573	315.755	469.016
711.454	443.215	154.374	118.686	612.185	302.746	1279.67
1296.07	228.206	414.582	366.297	547.725	1401.8	274.533
1282.9	652.052	97.6324	-382.061	488.034	356.65	1182.67
1063.7	417.032	473.751	-98.8992	531.249	259.87	3273.11
2307.94	425.014	971.516	83.5537	500.4	309.518	314.879
1176.07	476.774	154.138	194.165	257.96	587.406	55.3912
1049.81	512.164	157.919	102.02	500.182	336.073	2204.43
1318.18	372.203	-100.325	-72.0752	524.081	319.324	79.9016
1095.8	1212.32	1821.18	91.9948	861.296	303.662	134.16
1258.71	860.249	495.535	2186.11	566.212	305.165	453.529
688.086	1144.88	328.905	165.42	1246.84	289.463	1376.33
1240.73	463.011	483.125	166.305	596.314	253.998	243.362
1199	395.247	135.892	252.338	99.604	308.712	298.858
1254.4	464.658	100.692	85.616	400.673	84.5067	1235.35
1163.36	538.925	1636.92	88.6124	657.535	1221.99	313.4
1118.53	1021.31	932.084	-95.4585	1323.34	354.801	195.093
151.818	440.903	216.919	59.8537	600.525	330.857	298.278
1320.05	1113.92	233.11	168.791	1073.37	297.565	-92.2928
1216.78	676.217	79.6366	89.5101	532.637	293.975	262.513
1304.69	505.358	1763.57	10697.6	62.325	952.159	1675.44
1298.33	858.445	274.659	-90.1656	306.677	358.989	1109.08
1139.21	480.424	84.1042	93.5925	550.575	102.101	285.187
1192.19	447.449	82.4358	121.682	304.54	320.381	279.188
1256.38	551.909	3525.63	1904.15	311.258	2034.1	303.933
1182.16	300.414	140.376	1503.04	503.552	289.196	244.57
1249.72	550.942	168.873	57.2982	304.418	1145.69	295.971
1225.53	577.783	68.2117	-114.711	67.4993	314.734	263.677
1320.68	1304.46	189.121	99.2936	93.9417	308.476	93.4803
1292.08	535.035	157.461	12322.1	297.11	160.54	3242.87
1339.76	534.474	295.575	1497.07	854.802	628.256	207.326
397.895	393.489	368.254	-184.061	1365.02	297.253	263.064
1302.64	615.7	3295.8	75.8462	601.878	90.2025	328.343
1057.4	462.519	4661.94	259.013	1408.04	223.824	280.59
1119.7	527.233	93.0818	-129.516	1395.66	359.756	317.975
1181.75	183.18	151.574	1228.59	592.8	1355.45	141.168
1244.17	369.803	787.476	71.6135	236.149	229.824	306.391
1099.51	483.099	196.266	114.475	131.493	440.274	262.504
1187.13	535.51	186.432	75.1104	1323.15	2887.75	255.022
1343.99	224.23	138.383	141.896	355.352	1941.67	1230.62
1286.35	513.354	106.049	85.2792	510.531	486.59	314.012
1112.23	296.828	162.589	1208.33	492.685	252.621	2720.42
1286.57	466.797	173.744	-281.569	299.839	574.001	262.063
1563.93	380.908	5162.53	73.9317	319.362	241.014	324.252
1284.99	414.775	105.492	807.941	587.143	167.448	309.543
1205.99	427.382	1388.1	235.71	604.035	87.164	302.415
1495.84	478.794	143.288	224.819	507.827	98.6187	134.289
1194.88	542.073	458.305	149.015	590.826	1180.31	120.049
1129.95	480.607	250.86	1804.72	290.098	178.25	248.158
1324.34	1208.76	562.614	-297.879	1627.65	268.491	110.406
1267.67	547.536	514.077	633.81	445.007	264.512	1178.93
1391.45	442.843	4007.28	1320.13	2036.99	321.981	116.902
1137.56	488.977	426.22	153.31	294.673	167.613	73.316
989.47	305.893	520.853	77.1142	-125.241	270.564	288.152
1086.27	512.114	225.293	2659.27	301.823	319.858	285.516
1046.91	346.579	57.4411	-259.649	615.121	374.686	184.334
1161	470.397	106.034	72.1149	1206.75	111.284	116.359
1123.75	480.951	233.737	3037.35	152.695	1524.92	87.6188
1289.5	536.388	-65.6718	-256.276	2642.17	101.274	290.247
1016.79	1184.21	116.516	580.572	558.005	323.596	1912.94
1159.93	499.649	80.252	102.408	786.164	339.977	286.888
1126.87	455.434	288.638	79.9657	568.529	1666.76	291.207
1198.2	480.686	172.777	657.27	160.977	1360.36	118.371
917.904	272.014	516.261	-59.6678	250.077	522.046	174.801
1005.09	443.366	153.459	1344.87	273.904	1436.41	101.977
1163.96	513.457	63.8303	3492.91	247.27	293.968	1348.43
1212.41	634.401	90.4774	96.2665	1328.79	307.024	1725.64
1036.39	557.964	568.767	343.144	940.072	1307.41	70.4148
1024.42	776.57	237.023	121.824	555.046	289.928	294.012
1211.38	199.647	-82.1342	96.5309	310.847	268.847	281.28
1268.64	891.756	329.905	116.62	584.306	582.297	-63.0795
1212.94	684.157	129.211	59.3601	576.782	293.653	1630.79
1111.96	622.53	115.633	1365.59	283.618	436.159	1353.37
1307.76	404.751	134.628	853.281	1291.77	292.529	294.866
1268.34	407.277	454.062	244.653	581.13	514.623	264.358
1222.87	517.029	293.837	1818.57	264.453	578.523	-95.552
1267.34	1289.93	209.498	81.2757	247.456	156.816	302.602
1241.58	428.012	86.3849	-66.2963	3601.4	1303.75	293.804
1408.47	1119.44	150.78	-56.1737	334.285	1480.56	273.297
1355.55	287.682	2841.68	1957.42	337.664	319.404	305.206
1259.94	499.741	156.782	-52.7824	603.574	259.344	310.111
1215.85	480.948	74.6294	176.102	307.658	348.843	258.403
1132.88	672.945	247.344	228.608	574.425	527.509	152.895
1158.05	508.175	225.48	98.2376	554.095	259.251	282.931
1246.13	482.309	94.4735	-71.2856	264.326	332.637	294.134
1332.84	462.467	67.329	228.969	612.283	278.447	95.8693
1127.47	1186.42	128.409	104.142	535.386	320.449	331.817
1147.71	520.986	169.844	71.8179	1387.46	252.549	1954.16
1384.47	543.723	402.497	147.536	481.667	-68.8042	2292.96
246.048	439.929	5602.36	87.3282	570.343	1200.13	278.041
1254.71	510.955	148.68	1129	1182.86	338.725	271.066
1368.54	479.582	172.612	170.232	582.835	284.7	131.803
1241.56	453.848	143.575	207.692	233.535	1136.21	288.463
77.2067	447.822	484.365	685.546	291.387	1517.86	1097.83
1107.82	338.77	157.548	1861.32	492.932	299.333	287.18
1359.66	377.911	157.903	69.0391	235	592.576	1480.12
1121.73	461.037	219.918	106.771	611.631	291.228	321.685
1186.72	298.649	131.95	83.526	491.36	97.1042	245.078
1258.25	456.714	2271.24	2113.4	1340.69	309.473	120.499
1150.28	449.299	125.4	4359.37	632.832	166.848	263.373
1174.17	407.326	472.702	70.6174	284.549	278.849	2976.41
1196.68	313.846	205.778	876.797	166.333	145.83	348.406
1107.47	929.661	175.748	1065.37	589.549	1445.07	275.965
1271.85	390.691	500.913	276.961	1333.88	88.4621	320.814
1325.93	1470.62	3036.43	101.05	1421.94	256.66	265.524
1078.82	466.725	298.45	511.65	226.485	1113.85	1221.93
1286.83	1186.63	134.819	96.8601	557.763	1313.42	1060.4
1317.5	484.707	294.806	139.718	512.672	281.315	1799.86
92.258	1979.66	372.857	434.355	332.18	348.823	275.91
1148.34	369.849	95.4334	95.1647	517.833	357.175	1230.8
1244.01	569.777	78.8486	76.3766	1347.36	290.415	272.191
1334.23	528.761	1761.23	377.828	299.056	1441.38	1052.51
1168.14	452.005	423.227	134.069	99.6203	343.804	269.526
1193.24	439.442	118.751	80.1755	574.663	289.568	305.857
1247.59	463.389	133.781	240.277	7272.41	564.151	250.361
541.545	475.102	112.034	69.1867	581.052	338.88	295.785
1090.5	193.914	116.397	90.6031	1191.98	337.689	298.25
1007.36	660.952	143.704	89.7957	1190.36	103.276	287.244
1301.92	1215.28	286.275	204.267	1380.77	341.119	79.6051
1249.47	311.994	63.8369	98.8625	443.279	348.563	91.9858
1253.43	506.47	90.2481	-245.83	284	142.237	1256.68
1284.83	209.255	94.7646	116.594	259.188	1263.42	1154.87
1281.33	157.128	459.672	-183.15	610.383	308.534	138.998
1283.24	515.122	384.732	153.847	1274.99	328.362	100.494
1150.3	749.655	368.524	93.0069	566.325	308.781	1248.43
1268.38	509.115	446.62	193.234	334.77	303.785	267.73
885.93	1057	202.39	1615.76	153.975	1318.22	266.865
1075.6	170.352	174.522	164.499	511.069	278.627	321.043
1153.49	673.12	91.8114	161.922	599.259	134.211	123.752
1365.29	500.142	184.72	265.998	2421.04	1147.68	294.647
1193.13	868.404	112.257	2860.11	645.547	422.895	2463.25
1232.37	1368.74	67.4845	176.672	544.482	-514.863	339.956
1218.59	536.525	447.331	224.299	531.585	125.357	134.393
1054.25	1031.44	1215.44	403.69	513.055	599.142	259.647
1319.22	497.607	159.694	153.576	557.994	320.441	290.123
1148.79	530.837	215.372	98.4167	473.758	287.281	274.733
1092.58	228.951	82.5893	135.269	1248.01	273.676	164.983
1208.43	417.786	316.695	-63.0375	1167.28	282.834	343.078
234.188	1223.95	1109.65	-72.517	253.778	2425.94	163.129
1070.11	392.27	93.0254	161.78	617.297	305.456	1675.78
1309.32	520.159	101.152	25205.4	521.998	1380.46	1075.61
1115.14	497.462	293.357	3138.99	315.71	114.036	273.547
1106.83	524.558	138.578	-386.305	538.475	308.726	216.442
1174.3	411.473	825.893	67.9757	272.2	557.597	259.739
1362.76	491.151	516.08	616.896	198.749	316.048	308.773
1171.89	454.258	88.4379	431.584	254.87	318.704	272.141
1156.81	226.363	88.3797	95.9562	311.895	93.981	103.098
1274.54	513.553	172.683	642.72	569.398	293.887	279.978
1168.17	435.891	140.993	69.0577	273.47	297.292	108.274
1365.81	493.896	106.412	104.515	196.647	295.74	342.712
1077.5	465.346	102.136	3316.31	281.901	553.943	116.055
1132.1	460.753	179.704	82.0754	560.264	302.522	250.845
1240.36	300.752	130.506	82.2967	318.635	1442.13	312.988
1210.89	583.991	297.421	1274.57	650.022	1401.25	1207.52
1148.93	986.757	91.1614	137.685	612.648	348.32	276.772
1145.23	524.294	419.24	102.181	234.321	641.811	80.9533
1241.51	479.83	112.57	107.194	499.539	-65.9579	286.927
1265.86	380.429	89.0488	162.102	597.516	1247.84	179.466
1238.38	432.036	280.005	-153.738	350.902	1209.49	-93.0511
1205.71	874.072	3802.89	148.937	604.389	1173.57	132.233
1203.41	730.897	88.8446	2906.41	264.939	286.047	269.76
1232.59	518.18	463.51	338.84	603.516	342.171	277.454
119.543	504.054	69.6582	87.6618	317.603	108.703	304.683
1265.97	336.198	76.3765	101.453	595.306	529.39	261.096
1275.56	356.377	136.942	63.7851	312.87	294.361	267.382
1178.32	1146.24	-81.747	83.2622	308.279	1253.81	438.821
1028.85	385.377	183.661	91.4773	554.255	1531.16	1181.03
1146.76	127.235	309.521	295.034	184.508	1272.78	276.724
1200.97	734.589	177.202	106.142	473.6	1696.47	305.418
1170.85	216.029	467.966	181.224	605.318	54.306	285.236
1197.8	535.834	81.8073	284.827	509.773	586.964	289.072
1218.73	530.125	218.217	-80.8773	340.527	188.224	326.248
1157.56	1198.32	311.938	80.5606	493.252	1685.7	310.025
1053.08	457.891	290.672	2062.84	523.676	1390.58	1767.1
1275.16	1145.78	122.522	172.111	599.016	285.039	1545.98
1222.96	129.685	186.355	119.466	468.205	1404.22	69.9735
1224.63	1282.17	178.922	70.4243	327.702	290.013	143.049
1154.65	436.382	79.657	152.051	285.611	119.03	1217.62
1021.9	313.026	240.479	166.895	322.355	111.146	449.472
254.929	1285.08	435.611	106.879	566.309	969.431	75.0446
1019.96	655.02	182.93	2077.19	1442.23	322.677	10966.6
1193.25	644.702	73.7203	121.806	260.891	314.737	1359.85
1038.86	206.404	177.107	103.698	549.918	127.046	310.219
1355.08	449.822	232.44	89.482	1525.18	1164.88	326.66
1242.62	578.723	1115.35	309.485	295.564	340.818	344.693
1201.02	1991.87	527.118	137.658	300.87	273.246	277.48
1254.43	203.549	90.6049	-153.029	317.656	1450.23	294.549
1256.54	538.542	147.38	115.708	440.79	323.072	326.622
1184.65	224.39	69.5576	-534.245	297.791	310.292	278.859
1109.18	486.039	96.5028	195.449	507.325	165.374	323.911
1068	505.197	451.846	-78.2688	1166.17	1820.05	109.748
1333	556.907	139.647	6249.8	277.114	1078.98	1094.7
1038.95	344.809	183.548	290.22	265.484	288.328	264.61
1283.89	452.149	119.503	1885.55	236.475	1179.59	1115.72
1315.93	425.564	90.1957	149.648	296.095	328.581	303.001
1066.51	181.08	94.2412	66.0665	114.408	286.759	1897.41
1307.41	427.753	84.0433	3210.36	518.874	3108.34	258.866
1147.2	548.153	174.053	2993.18	485.392	328.464	290.641
1141.45	454.978	185.659	1325.18	155.766	301.586	307.223
1011.53	1151.73	135.106	2358.03	584.745	577.247	-70.1597
1351.07	419.213	219.24	1274.75	1267.4	1365.29	278.714
1269.6	492.745	85.9242	114.468	296.135	2416.01	263.259
1993.67	508.834	339.765	179.476	917.72	568.511	242.364
1255.47	561.211	88.5357	3267.85	1225.45	257.87	240.707
1246.31	470.032	60.6866	157.191	585.658	1958.04	285.173
1312.68	622.32	5296.74	3494.98	289.12	2685.81	298.294
1314.89	535.513	142.218	110.038	78.6276	305.941	269.775
916.308	486.641	72.0026	98.6251	583.092	320.293	64.5962
1124.31	495.212	343.579	133.548	527.659	104.082	284.776
1043.48	385.618	93.391	192.863	299.454	124.726	272.435
1070.65	514.04	79.9353	118.811	205.346	288.136	127.893
1142.46	1325.62	130.238	77.5015	272.965	85.9673	242.504
1043.93	499.977	241.552	-153.153	302.866	330.836	100.413
940.247	1128.81	160.261	205.579	-126.791	253.662	291.962
1140.31	455.869	112.736	1615.79	295.592	604.023	316.23
245.726	360.463	115.362	97.6837	438.967	115.496	320.819
1126.18	362.682	209.871	-322.117	177.695	1716.39	947.234
1250.47	521.853	69.7514	163.479	153.655	1184.7	122.824
854.731	506.253	84.8021	95.8383	236.843	1266.34	257.498
1359.55	558.358	117.05	2432.52	255.685	279.499	255.635
1047.99	787.08	264.082	173.606	276.447	307.726	1078.89
1194.23	1161.85	171.664	19762.5	355.137	274.611	246.77
1291.22	1414.83	172.262	237.929	320.122	271.205	322.957
1237.77	1187.09	137.956	998.329	512.831	339.844	319.341
1110.04	1024.02	318.439	280.814	87.0674	484.332	137.329
1339.56	309.342	141.661	67.8143	307.185	180.678	481.178
1223.87	539.613	2144.69	1088.59	1413.18	1174.51	306.586
1048.55	137.432	387.858	159.571	563.925	290.33	83.5373
1240.45	500.333	86.2166	-384.177	289.192	329.007	273.139
1157.49	535.685	59.3423	68.3595	506.207	114.243	283.253
1207.02	532.443	157.283	89.1854	255.622	259.896	273.355
1069.02	1087.87	86.4234	240.315	299.335	1615.56	312.65
1252.43	1005.7	318.748	219.751	547.5	555.13	-106.606
1113.82	445.373	475.995	1872.26	1093.3	278.312	248.966
1244.56	498.772	443.438	-160.979	386.783	-120.606	298.704
926.794	443.451	107.559	482.024	1264.09	552.728	1217.11
1091.06	514.006	77.4309	104.471	110.615	258.536	664.265
3018.2	525.785	81.6299	222.519	1109.46	241.1	296.635
1013.01	333.682	72.3307	275.372	1408.45	1214.2	322.429
1204.08	481.539	164.803	82.9874	1240.85	1153.41	107.336
1166.37	509.374	312.306	75.3013	310.715	659.957	322.584
1209.91	467.454	77.6982	66.0585	287.935	1385.28	286.361
3874.5	358.637	69.2076	167.179	498.043	309.917	376.304
1357.9	424.756	468.254	151.427	558.849	449.999	299.184
1302.37	527.007	431.892	-176.971	612.634	1380.55	291.855
1072.36	531.119	82.4477	-64.5407	504.056	327.004	1234.57
1133.25	435.69	97.5845	128.716	480.997	1321.24	236.604
1167.1	369.409	113.833	188.852	1465.19	1181.23	1223.31
1393.25	568.369	59.6007	85.0938	278.014	253.051	1097.43
1424.04	1060.03	68.2965	-74.1869	70.859	1048.51	77.3253
1385.88	256.515	104.841	16240.7	302.061	1378.95	123.426
1119.59	491.877	143.926	1601.81	1084.18	354.001	3257.12
1163.98	324.938	301.771	253.158	554.514	1529.88	1158.2
1237.64	295.998	97.2541	532.881	1228.6	320.773	305.477
1239.31	396.92	67.5358	129.276	1336.31	104.866	99.9984
1145.29	487.164	208.404	10299.1	324.536	79.921	1177.44
1269.53	490.837	67.9861	54.5676	552.77	542.223	2262.66
1203.05	1312.79	88.8404	213.48	311.411	230.052	322.768
-64.8906	507.489	213.862	146.279	546.925	72.1897	268.119
1091.41	511.973	163.204	-645.202	316.819	299.965	268.578
1194.24	419.059	178.553	255.792	316.886	555.784	2455.27
1101.28	312.647	94.6179	273.129	316.742	297.09	278.487
1316.9	460.516	140.111	168.606	504.983	280.663	350.316
1321.42	510.762	469.279	104.908	477.977	180.82	257.376
244.008	522.893	239.014	199.861	520.428	310.893	260.497
1291.81	538.87	253.237	2895.74	1494.52	592.868	314.855
1249.67	1308.73	184.736	2609.64	78.8274	495.311	1783.75
1147.06	493.359	107.915	-213.154	1361.12	1834.12	280.142
1045.02	295.323	-73.6714	-76.214	293.978	543.419	350.675
1359.65	504.637	504.869	289.693	589.25	1310.62	2249.51
1354.98	295.413	159.2	121.988	149.736	326.852	272.256
1129.68	532.38	266.352	118.653	531.852	506.166	302.956
1235.21	531.451	93.4925	141.876	584.784	305.239	102.332
1126.07	618.155	120.267	347.084	1123.81	103.159	1798.83
1208.03	525.739	196.16	2282.16	311.228	134.953	254.755
1314.54	477.38	1652.8	51.896	492.21	294.395	185.975
295.318	453.925	470.339	245.152	568.564	247.797	276.581
1144.5	505.307	2999.65	83.1342	162.172	1522.39	1838.9
1158.17	447.509	161.922	1655.9	603.252	593.857	138.268
133.376	510.493	265.305	68.5326	274.662	344.456	136.432
1104.99	576.785	91.0636	183.953	1043.51	312.67	283.032
940.956	520.295	158.969	106.67	96.3344	1150.61	98.1178
1131.33	269.376	107.133	199.423	304.662	335.846	1905.38
1211.11	489.029	294.068	83.2869	546.348	315.494	1276.58
1341.71	1390.98	115.991	2819.8	601.139	535.957	293.887
1236.52	316.79	1902.32	87.1492	282.172	482.906	90.3219
1477.52	278.399	153.883	-81.8262	525.88	330.571	275.102
1291.73	322.154	75.0617	169.022	1288.61	131.482	319.942
276.944	521.462	91.6903	77.2717	105.173	332.896	152.592
1199.86	334.058	74.4855	121.026	291.975	513.206	258.893
1244.28	482.445	175.353	-74.4075	1445.21	98.2252	241.935
1303.48	309.79	116.626	135.026	1421.22	297.689	254.863
998.517	743.228	3450.57	111.782	1099.93	1659.66	260.044
1167.04	489.285	338.234	87.4465	106.751	113.894	67.0465
1000.62	301.801	167.799	232.717	529.968	1317.46	1496.14
813.089	460.046	68.7075	97.4664	290.959	332.677	263.217
1261.9	504.172	75.6313	100.119	453.234	320.756	336.231
1165.83	280.09	72.4473	111.669	1294.14	297.865	289.743
1065.9	461.241	110.27	1450.74	566.76	570.857	122.901
1274.48	977.448	421.218	113.938	295	277.273	309.208
1289.57	522.531	69.8763	77.7819	1158.73	2980.03	272.459
1133.02	484.297	77.1577	116.114	308.658	631.55	287.208
1262.5	248.036	1588.84	-69.0961	1407.89	1127.4	313.535
1252.59	342.248	270.515	113.248	576.569	1734.51	313.555
1146.83	476.97	93.642	79.7226	559.481	303.248	287.951
1256.25	199.409	281.668	179.865	278.123	286.944	304.244
1065.36	492.579	119.674	77.8405	221.133	92.1776	289.298
1224.66	863.77	145.825	113.207	582.314	1284.73	290.737
1301.74	316.606	124.043	102.742	605.441	338.018	1369.03
1181.17	488.746	100.702	131.636	555.088	271.851	305.381
1167.96	456.25	755.416	150.667	1399.37	190.449	135.569
1179.68	1142.26	81.7458	82.7855	261.237	479.794	297.56
1171.99	306.267	92.7973	107.057	324.3	992.74	183.922
1085.19	476.717	405.849	10021.3	141.948	325.103	2141.44
1157.57	1265.8	3806.92	720.726	545.869	1893.5	-83.5701
1075.94	414.278	142.334	157.797	276.61	1449.1	66.1399
1332.14	215.411	87.4369	307.619	317.285	313.955	312.889
1288.66	494.646	282.943	687.865	270.689	341.092	342.469
233.853	527.592	511.268	90.8635	224.072	1349.33	1842
1137.46	285.153	1062.86	86.9276	283.029	2159.68	371.192
1144.94	904.968	126.814	77.1045	547.897	1190.96	424.161
1316.17	487.553	120.228	99.8525	549.925	310.448	293.413
1211.74	1147.79	935.088	231.425	265.909	186.366	-69.7455
1205.14	427.628	522.135	152.207	577.188	-54.6973	1242.74
1159.02	535.515	134.548	-346.457	1360.87	309.424	273.614
1161.03	225.884	288.699	114.341	509.504	256.405	355.004
1348.26	254.708	85.437	96.9433	261.655	102.596	-99.7532
1197.33	473.471	319.626	92.5753	327.826	336.856	262.972
1043.57	497.59	344.706	78.8186	1415.86	110.786	119.808
1099.05	544.209	77.5588	2387.58	551.552	349.201	2071.14
1253.2	470.705	284.42	142.675	277.135	286.011	108.019
1357.53	594.26	80.1247	70.2824	109.588	1253.22	313.113
1073.06	416.318	160.409	106.104	160.616	317.506	223.606
1262.38	488.073	319.731	89.618	532.531	566.865	286.473
761.614	317.082	77.212	232.418	201.74	147.43	233.344
1393.16	1100.62	-66.392	234.052	592.99	565.208	374.091
1163.27	457.054	386.18	1211.96	279.668	323.896	284.134
469.963	287.956	149.698	124.729	578.306	546.312	328.406
1245.33	511.069	118.397	133.158	277.989	1228.43	142.992
7665.42	525.326	79.1332	63.4059	512.434	1272.79	304.645
1157.39	514.551	327.45	555.354	134.106	77.9364	693.314
1182.62	428.179	470.766	127.116	1244.59	1627.01	313.985
1250.86	496.805	80.6633	-145.81	95.9063	77.2514	100.513
1102.98	494.632	91.6093	300.816	229.561	140.613	311.515
1206.86	287.044	97.759	260.446	280.96	256.967	67.811
1236.22	519.208	1704.53	2030.81	468.059	284.236	292.126
1013.66	986.513	408.703	1596.27	94.0395	1270.46	235.098
1197.14	473.59	328.272	89.938	97.1873	268.934	96.3802
2025.35	529.96	468.442	506.479	1180.54	1304.83	250.123
1336.64	520.636	293.202	89.3855	1300.78	255.989	70.5829
1238.38	395.61	161.046	78.5987	613.601	1297.75	2185.24
1239.91	425.352	196.115	91.2211	279.418	577.212	2046.08
1190.7	507.813	86.3427	62.5277	600.095	1516.28	80.5469
1258.17	587.231	138.975	105.174	520.486	165.418	275.09
1266.73	1128.79	379.818	62.2077	682.563	306.582	268.911
1013.03	575.817	89.4322	87.6625	280.705	249.971	272.153
1117.99	589.008	286.292	183.94	307.701	85.4827	319.09
1090.67	550.631	647.66	165.618	302.753	2462.2	242.992
1353.21	553.349	134.643	1377.53	1246.69	264.719	300.385
1196.55	418.435	475.906	154.891	1157.21	83.1449	273.622
1282.83	1320.37	291.006	101.034	210.016	90.7525	266.062
1233.54	469.859	62.4008	92.8818	564.53	93.4404	292.245
1244.07	500.91	483.011	72.5505	1219.25	1393.03	140.838
995.274	488.107	84.9307	79.5969	562.845	367.498	282.349
1314.14	1406.25	229.592	201.846	281.359	348.386	245.549
1068.33	827.339	89.2698	70.2886	515.234	304.272	238.718
1199.65	432.161	65.36	76.9981	303.432	1670.85	1844.76
78.8398	404.971	75.6195	101.426	310.03	327.378	242.433
1185.86	588.212	284.545	121.393	1246.97	304.919	277.17
1231.51	378.444	103.632	72.0504	1303.97	148.862	315.006
1076.3	221.527	-98.9453	160.505	277.338	156.799	129.319
1204.24	317.394	342.712	91.8429	255.617	-92.3098	117.625
1129.25	388.486	214.588	95.9187	1169.87	113.737	92.174
488.644	982.593	89.1887	68.5308	1246.4	268.329	307.06
1176.22	554.751	84.3449	1790.64	1191.99	590.33	270.992
1355.71	1296.2	78.3074	1909.02	294.875	1900.82	311.204
1186.52	921.126	296.714	95.7388	574.28	283.412	230.561
1045.06	400.581	162.649	97.5083	1261.62	311.652	311.781
1257.03	511.982	280.652	70.714	1239.67	293.345	292.989
1177.7	526.363	169.382	91.8609	272.238	315.219	271.376
1160.82	541.568	457.379	79.9227	245.083	1138.33	1051.06
1250.58	597.549	98.7154	70.0522	572.954	264.7	1517.78
1236.06	410.907	414.198	98.3731	558.721	145.664	296.648
1686.36	497.925	300.513	75.3877	1315.02	95.7094	314.141
1186.88	1035.9	293.146	-103.632	592.51	1177.19	1877.05
1100.18	506.324	98.4751	135.158	614.984	-66.1183	276.406
1181.86	394.281	112.782	1168.82	550.582	157.863	1314.06
1218.17	425.144	387.976	80.8222	275.341	-96.3354	287.741
1227.28	526.688	1816.57	-189.061	583.015	287.64	111.264
1354.86	513.665	165.192	90.4253	310.925	275.794	308.973
[truncated: 47,282 more rows]

## Sheet: Main Fig. 2 & Suppl. Fig. 4
Main Fig. 2a-c
[truncated: 12 more rows]

## Sheet: Main Fig. 3 & Suppl. Fig. 5
Main Fig. 3c
[truncated: 30 more rows]
[truncated: 24 more columns]

[truncated: 8 more sheets: Main Fig. 3e, Suppl. Fig. 5b, Suppl. Fig. 5d, Suppl. Fig. 5g, Main Fig. 4 & Suppl. Fig. 6, Main Fig. 5, Main Fig. 6, Supplementary Fig. 7]
